# Supplementary material for: Reduced Diversity in the Bacteriome of the Phytophagous Mite Brevipalpus yothersi (Acari: Tenuipalpidae)
Source: Insects. 2016 Dec 20;7(4):80. doi: 10.3390/insects7040080 (PMC5198228; doi:10.3390/insects7040080)
Supplement: Supplementary file 1 [file insects-07-00080-s001.zip]

Archive with 3 entries (2 files):
- insects-155462-supplementary/
- insects-155462-supplementary/insects-155462-supplementary.pdf
- insects-155462-supplementary/supplementary_materials-Table S1.xlsx
