# Supplementary material for: Reduced Diversity in the Bacteriome of the Phytophagous Mite Brevipalpus yothersi (Acari: Tenuipalpidae)
Source: Insects. 2016 Dec 20;7(4):80. doi: 10.3390/insects7040080 (PMC5198228; doi:10.3390/insects7040080)
Supplement: Supplementary file 1 [file insects-07-00080-s001.zip › insects-155462-supplementary/supplementary_materials-Table S1.xlsx]

## Sheet: manuscript_otu_table_NO_SINGLET
Table S1. OTU table for the bacterial taxa found in the mites of this study. Counts of each OTU as well as taxonomic assignation is provided in this table. Taxonomy assignation performed by the RDP Classifier under a 50% confidence threshold
	B_yothersi						R_indica		Oligonychus_sp		T_evansi
	C_thomsoniae		C_sinensis		C_aurantifolia		C_nucifera		Phaseolus_sp		S_lycopersicum
#OTU ID	eggs	adults	eggs	adults	eggs	adults	eggs	adults	eggs	adults	adults	Consensus Lineage
29	0	0	0	0	0	0	0	0	2	0	0	k__Bacteria
37	0	2	0	0	0	0	0	0	0	0	0	k__Bacteria
40	0	0	0	0	3	0	0	0	0	0	0	k__Bacteria
45	3	0	0	0	0	0	0	0	0	0	0	k__Bacteria
132	3	0	0	0	0	0	0	0	0	0	0	k__Bacteria
156	0	0	0	0	0	0	0	0	6	0	0	k__Bacteria
204	0	2	0	0	0	0	0	0	0	0	0	k__Bacteria
353	0	0	1	1	0	0	0	1	0	0	0	k__Bacteria
378	0	5	0	0	0	0	0	0	0	0	0	k__Bacteria
432	0	0	0	0	0	15	0	0	0	0	0	k__Bacteria
497	0	0	0	0	0	0	7	0	0	0	0	k__Bacteria
621	0	0	3	0	0	0	0	0	0	0	0	k__Bacteria
655	0	0	0	0	0	0	0	0	0	0	125	k__Bacteria
658	0	0	0	0	5	0	0	0	0	0	0	k__Bacteria
672	0	0	0	0	0	8	0	0	0	0	0	k__Bacteria
691	0	0	0	0	0	2	0	0	0	0	0	k__Bacteria
992	0	0	0	5	0	0	0	0	1	0	0	k__Bacteria
815	0	0	0	0	0	0	0	0	0	3	0	k__Bacteria; p__Acidobacteria; c__Acidobacteria-6; o__iii1-15; f__; g__; s__
91	0	0	0	0	0	5	0	0	0	0	0	k__Bacteria; p__Acidobacteria; c__Chloracidobacteria; o__; f__; g__; s__
364	0	0	0	0	0	3	0	0	22	0	0	k__Bacteria; p__Acidobacteria; c__Chloracidobacteria; o__; f__; g__; s__
408	0	0	2	0	0	5	0	0	0	0	0	k__Bacteria; p__Acidobacteria; c__Chloracidobacteria; o__; f__; g__; s__
527	0	0	0	0	0	6	0	0	0	0	0	k__Bacteria; p__Acidobacteria; c__Chloracidobacteria; o__; f__; g__; s__
747	0	0	0	0	0	2	0	0	0	0	0	k__Bacteria; p__Acidobacteria; c__Chloracidobacteria; o__; f__; g__; s__
887	0	0	1	0	2	28	0	0	0	0	0	k__Bacteria; p__Acidobacteria; c__Chloracidobacteria; o__; f__; g__; s__
1042	0	0	0	0	0	5	0	0	0	0	0	k__Bacteria; p__Acidobacteria; c__Chloracidobacteria; o__; f__; g__; s__
1067	0	0	0	0	0	4	0	0	0	3	0	k__Bacteria; p__Acidobacteria; c__Chloracidobacteria; o__; f__; g__; s__
101	1	0	0	0	0	0	0	0	1	0	0	k__Bacteria; p__Acidobacteria; c__iii1-8; o__DS-18; f__; g__; s__
87	0	0	0	0	0	0	0	50	0	0	0	k__Bacteria; p__Acidobacteria; c__Solibacteres; o__Solibacterales; f__Solibacteraceae; g__Candidatus Solibacter; s__
266	0	0	0	0	0	0	82	0	0	0	0	k__Bacteria; p__Acidobacteria; c__Solibacteres; o__Solibacterales; f__Solibacteraceae; g__Candidatus Solibacter; s__
650	0	0	0	0	0	4	0	0	0	0	0	k__Bacteria; p__Acidobacteria; c__Solibacteres; o__Solibacterales; f__Solibacteraceae; g__Candidatus Solibacter; s__
540	0	0	0	0	1	0	0	0	6	0	0	k__Bacteria; p__Actinobacteria; c__Acidimicrobiia; o__Acidimicrobiales; f__; g__; s__
224	0	0	0	0	0	4	0	0	0	0	0	k__Bacteria; p__Actinobacteria; c__Actinobacteria; o__Actinomycetales
339	0	9	0	0	0	0	0	0	0	0	0	k__Bacteria; p__Actinobacteria; c__Actinobacteria; o__Actinomycetales
351	0	0	0	0	0	0	0	3	6	0	0	k__Bacteria; p__Actinobacteria; c__Actinobacteria; o__Actinomycetales
397	0	0	41	0	0	0	4	87	0	0	35	k__Bacteria; p__Actinobacteria; c__Actinobacteria; o__Actinomycetales
402	0	9	0	0	0	0	0	0	0	0	35	k__Bacteria; p__Actinobacteria; c__Actinobacteria; o__Actinomycetales
532	0	3	0	0	40	68	0	9	0	0	0	k__Bacteria; p__Actinobacteria; c__Actinobacteria; o__Actinomycetales
610	0	4	0	0	0	0	0	0	0	0	0	k__Bacteria; p__Actinobacteria; c__Actinobacteria; o__Actinomycetales
718	0	0	0	0	0	2	0	0	0	0	0	k__Bacteria; p__Actinobacteria; c__Actinobacteria; o__Actinomycetales
744	0	0	0	0	0	0	0	0	0	0	2	k__Bacteria; p__Actinobacteria; c__Actinobacteria; o__Actinomycetales
793	0	0	0	0	0	12	0	0	0	0	0	k__Bacteria; p__Actinobacteria; c__Actinobacteria; o__Actinomycetales
869	0	0	0	0	0	54	0	0	0	0	0	k__Bacteria; p__Actinobacteria; c__Actinobacteria; o__Actinomycetales
924	0	0	0	0	0	0	4	0	0	0	0	k__Bacteria; p__Actinobacteria; c__Actinobacteria; o__Actinomycetales
929	0	7	0	0	0	0	0	0	0	0	0	k__Bacteria; p__Actinobacteria; c__Actinobacteria; o__Actinomycetales
1006	3	0	2	0	0	6	0	15	11	0	0	k__Bacteria; p__Actinobacteria; c__Actinobacteria; o__Actinomycetales
376	0	4	0	0	0	0	0	0	0	0	0	k__Bacteria; p__Actinobacteria; c__Actinobacteria; o__Actinomycetales; f__Actinomycetaceae; g__Actinobaculum; s__
417	0	1	0	0	0	0	0	1	0	0	0	k__Bacteria; p__Actinobacteria; c__Actinobacteria; o__Actinomycetales; f__Actinomycetaceae; g__Parascardovia; s__
581	1	6	0	0	0	1	0	0	0	2	0	k__Bacteria; p__Actinobacteria; c__Actinobacteria; o__Actinomycetales; f__Actinomycetaceae; g__Parascardovia; s__
127	2	9	4	0	0	0	0	0	0	0	0	k__Bacteria; p__Actinobacteria; c__Actinobacteria; o__Actinomycetales; f__Brevibacteriaceae; g__Brevibacterium
54	0	3	0	0	0	0	0	0	0	0	0	k__Bacteria; p__Actinobacteria; c__Actinobacteria; o__Actinomycetales; f__Cellulomonadaceae
640	4	0	0	0	0	0	0	0	0	0	0	k__Bacteria; p__Actinobacteria; c__Actinobacteria; o__Actinomycetales; f__Cellulomonadaceae; g__Cellulomonas; s__
165	0	6	0	0	0	0	0	0	0	0	0	k__Bacteria; p__Actinobacteria; c__Actinobacteria; o__Actinomycetales; f__Corynebacteriaceae; g__Corynebacterium
185	8	1	0	1	2	3	0	0	0	0	0	k__Bacteria; p__Actinobacteria; c__Actinobacteria; o__Actinomycetales; f__Corynebacteriaceae; g__Corynebacterium; s__
217	5	10	0	0	2	0	0	0	0	0	0	k__Bacteria; p__Actinobacteria; c__Actinobacteria; o__Actinomycetales; f__Corynebacteriaceae; g__Corynebacterium; s__
232	7	85	6	5	7	3	20	1	9	0	0	k__Bacteria; p__Actinobacteria; c__Actinobacteria; o__Actinomycetales; f__Corynebacteriaceae; g__Corynebacterium; s__
542	0	0	0	0	5	2	0	4	0	0	0	k__Bacteria; p__Actinobacteria; c__Actinobacteria; o__Actinomycetales; f__Corynebacteriaceae; g__Corynebacterium; s__
780	0	16	0	0	0	0	0	0	0	0	0	k__Bacteria; p__Actinobacteria; c__Actinobacteria; o__Actinomycetales; f__Corynebacteriaceae; g__Corynebacterium; s__
830	0	20	0	0	0	0	0	0	0	0	0	k__Bacteria; p__Actinobacteria; c__Actinobacteria; o__Actinomycetales; f__Corynebacteriaceae; g__Corynebacterium; s__
981	22	26	0	0	1	8	47	0	0	0	0	k__Bacteria; p__Actinobacteria; c__Actinobacteria; o__Actinomycetales; f__Corynebacteriaceae; g__Corynebacterium; s__
200	0	2	0	0	0	0	16	0	0	0	0	k__Bacteria; p__Actinobacteria; c__Actinobacteria; o__Actinomycetales; f__Corynebacteriaceae; g__Corynebacterium; s__durum
272	0	3	0	0	0	0	0	1	0	0	0	k__Bacteria; p__Actinobacteria; c__Actinobacteria; o__Actinomycetales; f__Dermabacteraceae; g__; s__
278	1	0	0	0	2	2	0	0	18	3	0	k__Bacteria; p__Actinobacteria; c__Actinobacteria; o__Actinomycetales; f__Geodermatophilaceae; g__Geodermatophilus; s__
696	0	0	0	0	4	0	0	0	0	0	0	k__Bacteria; p__Actinobacteria; c__Actinobacteria; o__Actinomycetales; f__Gordoniaceae; g__Gordonia; s__
993	3	0	4	0	0	5	0	3	0	0	0	k__Bacteria; p__Actinobacteria; c__Actinobacteria; o__Actinomycetales; f__Kineosporiaceae; g__; s__
826	1	0	0	0	5	0	0	0	0	0	0	k__Bacteria; p__Actinobacteria; c__Actinobacteria; o__Actinomycetales; f__Kineosporiaceae; g__Kineococcus; s__
100	0	0	0	0	0	0	0	5	0	0	0	k__Bacteria; p__Actinobacteria; c__Actinobacteria; o__Actinomycetales; f__Microbacteriaceae
901	2	8	0	0	3	0	0	104	0	0	0	k__Bacteria; p__Actinobacteria; c__Actinobacteria; o__Actinomycetales; f__Microbacteriaceae
1001	0	0	0	0	0	0	0	2	0	0	0	k__Bacteria; p__Actinobacteria; c__Actinobacteria; o__Actinomycetales; f__Microbacteriaceae
211	0	0	0	0	0	0	16	0	0	0	0	k__Bacteria; p__Actinobacteria; c__Actinobacteria; o__Actinomycetales; f__Microbacteriaceae; g__Agromyces; s__
426	0	7	0	0	0	2	0	3	1	3	0	k__Bacteria; p__Actinobacteria; c__Actinobacteria; o__Actinomycetales; f__Microbacteriaceae; g__Salinibacterium; s__
970	0	34	3	0	0	0	0	0	5	0	0	k__Bacteria; p__Actinobacteria; c__Actinobacteria; o__Actinomycetales; f__Micrococcaceae; g__Kocuria; s__
801	0	11	0	0	2	12	5	1	0	0	0	k__Bacteria; p__Actinobacteria; c__Actinobacteria; o__Actinomycetales; f__Micrococcaceae; g__Micrococcus; s__
289	0	0	0	0	0	0	0	2	0	0	0	k__Bacteria; p__Actinobacteria; c__Actinobacteria; o__Actinomycetales; f__Micrococcaceae; g__Nesterenkonia; s__
1053	0	0	2	0	0	1	0	25	2	0	0	k__Bacteria; p__Actinobacteria; c__Actinobacteria; o__Actinomycetales; f__Micrococcaceae; g__Nesterenkonia; s__
616	5	0	0	0	0	0	0	0	0	0	0	k__Bacteria; p__Actinobacteria; c__Actinobacteria; o__Actinomycetales; f__Micrococcaceae; g__Rothia
950	0	57	0	0	8	0	0	0	0	0	0	k__Bacteria; p__Actinobacteria; c__Actinobacteria; o__Actinomycetales; f__Micrococcaceae; g__Rothia; s__mucilaginosa
583	0	0	0	0	3	0	0	0	0	0	0	k__Bacteria; p__Actinobacteria; c__Actinobacteria; o__Actinomycetales; f__Mycobacteriaceae; g__Mycobacterium
767	0	0	0	0	0	0	0	8	0	0	0	k__Bacteria; p__Actinobacteria; c__Actinobacteria; o__Actinomycetales; f__Mycobacteriaceae; g__Mycobacterium
877	0	7	0	0	0	0	0	0	0	0	0	k__Bacteria; p__Actinobacteria; c__Actinobacteria; o__Actinomycetales; f__Mycobacteriaceae; g__Mycobacterium
991	0	0	0	0	0	3	0	0	0	0	0	k__Bacteria; p__Actinobacteria; c__Actinobacteria; o__Actinomycetales; f__Mycobacteriaceae; g__Mycobacterium
1046	0	0	0	0	0	0	0	37	0	0	0	k__Bacteria; p__Actinobacteria; c__Actinobacteria; o__Actinomycetales; f__Mycobacteriaceae; g__Mycobacterium
841	0	0	0	0	0	0	0	0	12	2	0	k__Bacteria; p__Actinobacteria; c__Actinobacteria; o__Actinomycetales; f__Nocardiaceae; g__Rhodococcus; s__
62	0	0	0	0	0	0	0	0	10	0	0	k__Bacteria; p__Actinobacteria; c__Actinobacteria; o__Actinomycetales; f__Nocardioidaceae
700	0	0	0	0	2	0	0	0	0	0	0	k__Bacteria; p__Actinobacteria; c__Actinobacteria; o__Actinomycetales; f__Nocardioidaceae
816	3	0	0	0	1	0	0	1	1	1	0	k__Bacteria; p__Actinobacteria; c__Actinobacteria; o__Actinomycetales; f__Nocardioidaceae
81	0	0	0	0	0	3	0	0	7	0	0	k__Bacteria; p__Actinobacteria; c__Actinobacteria; o__Actinomycetales; f__Nocardioidaceae; g__; s__
241	1	0	4	0	1	0	0	0	0	0	0	k__Bacteria; p__Actinobacteria; c__Actinobacteria; o__Actinomycetales; f__Nocardioidaceae; g__; s__
67	0	0	0	0	6	0	0	16	39	14	0	k__Bacteria; p__Actinobacteria; c__Actinobacteria; o__Actinomycetales; f__Nocardioidaceae; g__Aeromicrobium; s__
219	0	0	0	0	0	1	0	20	0	0	0	k__Bacteria; p__Actinobacteria; c__Actinobacteria; o__Actinomycetales; f__Pseudonocardiaceae
538	0	24	7	0	0	1	0	0	0	0	0	k__Bacteria; p__Actinobacteria; c__Actinobacteria; o__Actinomycetales; f__Pseudonocardiaceae
661	0	0	0	0	1	0	0	8	0	0	0	k__Bacteria; p__Actinobacteria; c__Actinobacteria; o__Actinomycetales; f__Pseudonocardiaceae
216	11	0	8	0	76	87	0	76	6	0	0	k__Bacteria; p__Actinobacteria; c__Actinobacteria; o__Actinomycetales; f__Pseudonocardiaceae; g__Actinomycetospora; s__
986	0	0	0	0	0	6	0	0	0	0	0	k__Bacteria; p__Actinobacteria; c__Actinobacteria; o__Actinomycetales; f__Pseudonocardiaceae; g__Pseudonocardia
79	0	0	0	0	4	0	0	5	0	0	0	k__Bacteria; p__Actinobacteria; c__Actinobacteria; o__Actinomycetales; f__Streptomycetaceae
787	0	0	0	0	0	0	0	2	0	0	0	k__Bacteria; p__Actinobacteria; c__Actinobacteria; o__Actinomycetales; f__Thermomonosporaceae; g__Actinomadura; s__
321	0	5	0	0	1	0	0	8	0	6	0	k__Bacteria; p__Actinobacteria; c__Actinobacteria; o__Actinomycetales; f__Williamsiaceae; g__Williamsia; s__serinedens
83	0	17	0	0	0	0	0	0	0	0	0	k__Bacteria; p__Actinobacteria; c__Actinobacteria; o__Bifidobacteriales; f__Bifidobacteriaceae; g__Bifidobacterium; s__
6	0	8	0	0	0	0	0	0	0	0	0	k__Bacteria; p__Actinobacteria; c__Thermoleophilia; o__Solirubrobacterales
258	0	3	0	0	0	0	0	0	0	0	0	k__Bacteria; p__Actinobacteria; c__Thermoleophilia; o__Solirubrobacterales; f__; g__; s__
963	0	7	0	0	0	0	0	0	0	0	0	k__Bacteria; p__Actinobacteria; c__Thermoleophilia; o__Solirubrobacterales; f__Patulibacteraceae; g__; s__
757	0	0	0	0	0	0	0	0	0	5	0	k__Bacteria; p__Actinobacteria; c__Thermoleophilia; o__Solirubrobacterales; f__Patulibacteraceae; g__Patulibacter; s__
675	0	0	0	0	0	4	0	0	0	0	0	k__Bacteria; p__Actinobacteria; c__Thermoleophilia; o__Solirubrobacterales; f__Solirubrobacteraceae; g__; s__
659	0	0	1	3	0	11	73	0	0	0	0	k__Bacteria; p__Armatimonadetes; c__[Fimbriimonadetes]; o__[Fimbriimonadales]; f__[Fimbriimonadaceae]; g__Fimbriimonas; s__
927	0	0	0	0	0	4	0	0	0	0	0	k__Bacteria; p__Armatimonadetes; c__[Fimbriimonadetes]; o__[Fimbriimonadales]; f__[Fimbriimonadaceae]; g__Fimbriimonas; s__
529	0	0	0	0	1	3	0	0	0	0	0	k__Bacteria; p__Armatimonadetes; c__Armatimonadia; o__Armatimonadales; f__Armatimonadaceae; g__; s__
250	0	5	0	0	0	0	0	0	0	0	0	k__Bacteria; p__Bacteroidetes
295	0	0	3	0	0	1	0	0	0	0	0	k__Bacteria; p__Bacteroidetes
813	0	0	2	0	0	0	0	0	0	0	0	k__Bacteria; p__Bacteroidetes
1047	0	0	0	0	0	0	0	5	0	0	0	k__Bacteria; p__Bacteroidetes
626	9	0	0	0	0	0	0	1	0	0	0	k__Bacteria; p__Bacteroidetes; c__Bacteroidia; o__Bacteroidales; f__; g__; s__
822	0	2	0	0	0	0	0	0	0	0	0	k__Bacteria; p__Bacteroidetes; c__Bacteroidia; o__Bacteroidales; f__[Paraprevotellaceae]; g__[Prevotella]; s__
129	0	0	2	0	0	0	0	0	0	0	0	k__Bacteria; p__Bacteroidetes; c__Bacteroidia; o__Bacteroidales; f__Bacteroidaceae; g__Bacteroides; s__
799	0	16	0	0	0	0	0	0	0	0	0	k__Bacteria; p__Bacteroidetes; c__Bacteroidia; o__Bacteroidales; f__Porphyromonadaceae; g__Porphyromonas; s__
539	0	2	0	0	0	0	0	0	0	0	0	k__Bacteria; p__Bacteroidetes; c__Bacteroidia; o__Bacteroidales; f__Prevotellaceae; g__Prevotella; s__melaninogenica
150	0	0	0	0	0	0	0	2	0	0	0	k__Bacteria; p__Bacteroidetes; c__Flavobacteriia; o__Flavobacteriales; f__Flavobacteriaceae
177	0	2	0	0	0	0	0	0	0	0	0	k__Bacteria; p__Bacteroidetes; c__Flavobacteriia; o__Flavobacteriales; f__Flavobacteriaceae
254	1	0	0	0	2	0	0	0	0	0	0	k__Bacteria; p__Bacteroidetes; c__Flavobacteriia; o__Flavobacteriales; f__Flavobacteriaceae
969	20	0	0	0	0	0	0	0	1	0	0	k__Bacteria; p__Bacteroidetes; c__Flavobacteriia; o__Flavobacteriales; f__Flavobacteriaceae
296	0	0	0	0	0	0	0	103	0	0	85	k__Bacteria; p__Bacteroidetes; c__Flavobacteriia; o__Flavobacteriales; f__Flavobacteriaceae; g__Chryseobacterium; s__
904	0	0	0	0	0	0	0	0	0	0	7	k__Bacteria; p__Bacteroidetes; c__Flavobacteriia; o__Flavobacteriales; f__Flavobacteriaceae; g__Chryseobacterium; s__
834	0	0	0	0	3	0	0	0	0	0	0	k__Bacteria; p__Bacteroidetes; c__Flavobacteriia; o__Flavobacteriales; f__Flavobacteriaceae; g__Chryseobacterium; s__joostei
768	9	0	0	0	0	0	0	0	1	0	0	k__Bacteria; p__Bacteroidetes; c__Flavobacteriia; o__Flavobacteriales; f__Flavobacteriaceae; g__Elizabethkingia; s__meningoseptica
942	0	0	0	0	0	0	3	0	0	0	0	k__Bacteria; p__Bacteroidetes; c__Flavobacteriia; o__Flavobacteriales; f__Flavobacteriaceae; g__Flavobacterium
183	0	0	0	0	10	0	0	0	0	0	0	k__Bacteria; p__Bacteroidetes; c__Flavobacteriia; o__Flavobacteriales; f__Flavobacteriaceae; g__Flavobacterium; s__
870	0	0	0	0	0	0	0	5	0	0	0	k__Bacteria; p__Bacteroidetes; c__Flavobacteriia; o__Flavobacteriales; f__Flavobacteriaceae; g__Flavobacterium; s__
28	0	0	0	0	10	0	2	0	0	0	0	k__Bacteria; p__Bacteroidetes; c__Flavobacteriia; o__Flavobacteriales; f__Flavobacteriaceae; g__Flavobacterium; s__succinicans
414	0	0	0	0	10	0	0	0	0	0	0	k__Bacteria; p__Bacteroidetes; c__Sphingobacteriia; o__Sphingobacteriales; f__; g__; s__
33	0	0	0	0	0	0	0	0	0	13	0	k__Bacteria; p__Bacteroidetes; c__Sphingobacteriia; o__Sphingobacteriales; f__Amoebophilaceae; g__Candidatus Cardinium; s__
190	0	0	0	3	0	0	0	0	0	0	0	k__Bacteria; p__Bacteroidetes; c__Sphingobacteriia; o__Sphingobacteriales; f__Amoebophilaceae; g__Candidatus Cardinium; s__
233	0	1	3	1	1	0	0	0	0	0	0	k__Bacteria; p__Bacteroidetes; c__Sphingobacteriia; o__Sphingobacteriales; f__Amoebophilaceae; g__Candidatus Cardinium; s__
314	192	2556	201	809	231	769	0	0	92	2057	0	k__Bacteria; p__Bacteroidetes; c__Sphingobacteriia; o__Sphingobacteriales; f__Amoebophilaceae; g__Candidatus Cardinium; s__
335	12	253	16	108	26	112	0	0	2	60	0	k__Bacteria; p__Bacteroidetes; c__Sphingobacteriia; o__Sphingobacteriales; f__Amoebophilaceae; g__Candidatus Cardinium; s__
445	0	7	0	0	0	0	0	0	0	0	0	k__Bacteria; p__Bacteroidetes; c__Sphingobacteriia; o__Sphingobacteriales; f__Amoebophilaceae; g__Candidatus Cardinium; s__
455	3	76	0	2	0	0	0	0	0	4	0	k__Bacteria; p__Bacteroidetes; c__Sphingobacteriia; o__Sphingobacteriales; f__Amoebophilaceae; g__Candidatus Cardinium; s__
457	0	4	0	7	0	5	0	0	0	0	0	k__Bacteria; p__Bacteroidetes; c__Sphingobacteriia; o__Sphingobacteriales; f__Amoebophilaceae; g__Candidatus Cardinium; s__
460	1	6	0	1	0	1	0	0	0	0	0	k__Bacteria; p__Bacteroidetes; c__Sphingobacteriia; o__Sphingobacteriales; f__Amoebophilaceae; g__Candidatus Cardinium; s__
547	0	2	0	0	0	0	0	0	0	0	0	k__Bacteria; p__Bacteroidetes; c__Sphingobacteriia; o__Sphingobacteriales; f__Amoebophilaceae; g__Candidatus Cardinium; s__
625	0	0	1	1	0	0	0	0	0	0	0	k__Bacteria; p__Bacteroidetes; c__Sphingobacteriia; o__Sphingobacteriales; f__Amoebophilaceae; g__Candidatus Cardinium; s__
805	1	1	0	4	0	1	0	0	0	0	0	k__Bacteria; p__Bacteroidetes; c__Sphingobacteriia; o__Sphingobacteriales; f__Amoebophilaceae; g__Candidatus Cardinium; s__
843	0	5	1	1	0	3	0	0	0	1	0	k__Bacteria; p__Bacteroidetes; c__Sphingobacteriia; o__Sphingobacteriales; f__Amoebophilaceae; g__Candidatus Cardinium; s__
888	0	0	0	0	0	5	0	0	0	3	0	k__Bacteria; p__Bacteroidetes; c__Sphingobacteriia; o__Sphingobacteriales; f__Amoebophilaceae; g__Candidatus Cardinium; s__
252	2	0	0	0	0	0	0	0	0	0	0	k__Bacteria; p__Bacteroidetes; c__Sphingobacteriia; o__Sphingobacteriales; f__Chitinophagaceae
778	0	0	0	0	0	31	0	0	0	0	0	k__Bacteria; p__Bacteroidetes; c__Sphingobacteriia; o__Sphingobacteriales; f__Chitinophagaceae
1024	0	0	0	0	0	2	0	0	0	0	0	k__Bacteria; p__Bacteroidetes; c__Sphingobacteriia; o__Sphingobacteriales; f__Chitinophagaceae
1049	0	0	0	0	1	0	0	116	1	0	0	k__Bacteria; p__Bacteroidetes; c__Sphingobacteriia; o__Sphingobacteriales; f__Chitinophagaceae
26	0	0	0	0	8	0	0	0	0	0	0	k__Bacteria; p__Bacteroidetes; c__Sphingobacteriia; o__Sphingobacteriales; f__Chitinophagaceae; g__; s__
41	0	0	0	0	2	0	0	0	0	0	0	k__Bacteria; p__Bacteroidetes; c__Sphingobacteriia; o__Sphingobacteriales; f__Chitinophagaceae; g__; s__
137	0	2	1	1	0	0	485	0	0	0	0	k__Bacteria; p__Bacteroidetes; c__Sphingobacteriia; o__Sphingobacteriales; f__Chitinophagaceae; g__; s__
331	0	0	0	0	0	15	0	0	0	0	0	k__Bacteria; p__Bacteroidetes; c__Sphingobacteriia; o__Sphingobacteriales; f__Chitinophagaceae; g__; s__
401	0	0	0	0	2	1	0	0	0	0	0	k__Bacteria; p__Bacteroidetes; c__Sphingobacteriia; o__Sphingobacteriales; f__Chitinophagaceae; g__; s__
817	0	0	0	0	0	0	0	16	0	0	0	k__Bacteria; p__Bacteroidetes; c__Sphingobacteriia; o__Sphingobacteriales; f__Chitinophagaceae; g__; s__
919	0	0	0	0	0	3	0	0	0	0	0	k__Bacteria; p__Bacteroidetes; c__Sphingobacteriia; o__Sphingobacteriales; f__Chitinophagaceae; g__; s__
996	0	0	0	0	0	8	0	0	0	0	0	k__Bacteria; p__Bacteroidetes; c__Sphingobacteriia; o__Sphingobacteriales; f__Chitinophagaceae; g__; s__
1021	0	0	0	0	0	0	0	2	0	0	0	k__Bacteria; p__Bacteroidetes; c__Sphingobacteriia; o__Sphingobacteriales; f__Chitinophagaceae; g__; s__
1069	0	0	0	0	0	0	0	3	0	0	0	k__Bacteria; p__Bacteroidetes; c__Sphingobacteriia; o__Sphingobacteriales; f__Chitinophagaceae; g__; s__
375	0	0	23	0	0	9	0	0	0	0	0	k__Bacteria; p__Bacteroidetes; c__Sphingobacteriia; o__Sphingobacteriales; f__Chitinophagaceae; g__Flavisolibacter; s__
521	2	0	0	1	0	0	0	0	0	0	0	k__Bacteria; p__Bacteroidetes; c__Sphingobacteriia; o__Sphingobacteriales; f__Flammeovirgaceae; g__A4; s__
770	0	0	2	0	0	0	0	0	0	0	0	k__Bacteria; p__Bacteroidetes; c__Sphingobacteriia; o__Sphingobacteriales; f__Flammeovirgaceae; g__A4; s__
1075	0	0	0	2	0	0	0	0	0	0	0	k__Bacteria; p__Bacteroidetes; c__Sphingobacteriia; o__Sphingobacteriales; f__Flammeovirgaceae; g__A4; s__
825	0	0	0	0	6	0	0	92	0	2	0	k__Bacteria; p__Bacteroidetes; c__Sphingobacteriia; o__Sphingobacteriales; f__Flexibacteraceae
336	0	0	0	0	0	0	0	0	0	5	0	k__Bacteria; p__Bacteroidetes; c__Sphingobacteriia; o__Sphingobacteriales; f__Flexibacteraceae; g__; s__
438	0	0	0	0	0	4	0	0	0	0	0	k__Bacteria; p__Bacteroidetes; c__Sphingobacteriia; o__Sphingobacteriales; f__Flexibacteraceae; g__; s__
633	0	0	0	0	0	0	0	7	0	0	0	k__Bacteria; p__Bacteroidetes; c__Sphingobacteriia; o__Sphingobacteriales; f__Flexibacteraceae; g__; s__
938	0	0	0	0	0	0	0	59	0	0	0	k__Bacteria; p__Bacteroidetes; c__Sphingobacteriia; o__Sphingobacteriales; f__Flexibacteraceae; g__Dyadobacter; s__
303	0	0	0	0	0	2	0	0	0	0	0	k__Bacteria; p__Bacteroidetes; c__Sphingobacteriia; o__Sphingobacteriales; f__Flexibacteraceae; g__Hymenobacter; s__
399	0	6	0	0	0	0	0	0	0	0	0	k__Bacteria; p__Bacteroidetes; c__Sphingobacteriia; o__Sphingobacteriales; f__Flexibacteraceae; g__Hymenobacter; s__
643	0	0	1	0	0	13	0	0	0	0	0	k__Bacteria; p__Bacteroidetes; c__Sphingobacteriia; o__Sphingobacteriales; f__Flexibacteraceae; g__Hymenobacter; s__
930	0	0	1	0	0	2	0	0	0	0	0	k__Bacteria; p__Bacteroidetes; c__Sphingobacteriia; o__Sphingobacteriales; f__Flexibacteraceae; g__Hymenobacter; s__
16	0	0	0	0	0	10	0	0	0	0	0	k__Bacteria; p__Bacteroidetes; c__Sphingobacteriia; o__Sphingobacteriales; f__Flexibacteraceae; g__Spirosoma; s__
96	0	0	0	0	0	1	0	0	0	2	0	k__Bacteria; p__Bacteroidetes; c__Sphingobacteriia; o__Sphingobacteriales; f__Flexibacteraceae; g__Spirosoma; s__
172	0	0	0	0	0	9	0	0	0	0	0	k__Bacteria; p__Bacteroidetes; c__Sphingobacteriia; o__Sphingobacteriales; f__Flexibacteraceae; g__Spirosoma; s__
243	0	0	0	0	0	2	0	0	0	0	0	k__Bacteria; p__Bacteroidetes; c__Sphingobacteriia; o__Sphingobacteriales; f__Flexibacteraceae; g__Spirosoma; s__
357	3	8	0	0	0	3	0	3	28	0	0	k__Bacteria; p__Bacteroidetes; c__Sphingobacteriia; o__Sphingobacteriales; f__Flexibacteraceae; g__Spirosoma; s__
409	0	0	0	0	0	0	0	2	0	0	0	k__Bacteria; p__Bacteroidetes; c__Sphingobacteriia; o__Sphingobacteriales; f__Flexibacteraceae; g__Spirosoma; s__
420	0	0	0	0	0	5	0	0	0	0	0	k__Bacteria; p__Bacteroidetes; c__Sphingobacteriia; o__Sphingobacteriales; f__Flexibacteraceae; g__Spirosoma; s__
422	0	2	0	0	0	0	0	0	0	0	0	k__Bacteria; p__Bacteroidetes; c__Sphingobacteriia; o__Sphingobacteriales; f__Flexibacteraceae; g__Spirosoma; s__
464	0	0	0	0	0	4	0	0	0	0	0	k__Bacteria; p__Bacteroidetes; c__Sphingobacteriia; o__Sphingobacteriales; f__Flexibacteraceae; g__Spirosoma; s__
736	0	0	0	0	0	23	0	0	0	0	0	k__Bacteria; p__Bacteroidetes; c__Sphingobacteriia; o__Sphingobacteriales; f__Flexibacteraceae; g__Spirosoma; s__
866	0	0	0	0	0	22	0	0	0	0	0	k__Bacteria; p__Bacteroidetes; c__Sphingobacteriia; o__Sphingobacteriales; f__Flexibacteraceae; g__Spirosoma; s__
852	3	0	0	0	0	0	0	0	0	0	0	k__Bacteria; p__Bacteroidetes; c__Sphingobacteriia; o__Sphingobacteriales; f__Saprospiraceae; g__; s__
8	0	0	0	0	0	0	0	2	0	0	0	k__Bacteria; p__Bacteroidetes; c__Sphingobacteriia; o__Sphingobacteriales; f__Sphingobacteriaceae
169	0	0	0	0	0	0	0	3	0	0	0	k__Bacteria; p__Bacteroidetes; c__Sphingobacteriia; o__Sphingobacteriales; f__Sphingobacteriaceae
229	0	0	0	0	0	5	0	46	0	0	0	k__Bacteria; p__Bacteroidetes; c__Sphingobacteriia; o__Sphingobacteriales; f__Sphingobacteriaceae
349	0	0	0	0	0	0	0	2	0	0	0	k__Bacteria; p__Bacteroidetes; c__Sphingobacteriia; o__Sphingobacteriales; f__Sphingobacteriaceae
374	0	0	0	0	0	0	0	44	0	0	0	k__Bacteria; p__Bacteroidetes; c__Sphingobacteriia; o__Sphingobacteriales; f__Sphingobacteriaceae
474	2	0	3	3	0	2	0	0	0	1	0	k__Bacteria; p__Bacteroidetes; c__Sphingobacteriia; o__Sphingobacteriales; f__Sphingobacteriaceae
755	0	0	0	3	0	0	0	0	0	0	0	k__Bacteria; p__Bacteroidetes; c__Sphingobacteriia; o__Sphingobacteriales; f__Sphingobacteriaceae
821	0	0	0	0	0	0	0	204	0	0	0	k__Bacteria; p__Bacteroidetes; c__Sphingobacteriia; o__Sphingobacteriales; f__Sphingobacteriaceae
829	0	0	0	0	0	0	0	3	0	0	0	k__Bacteria; p__Bacteroidetes; c__Sphingobacteriia; o__Sphingobacteriales; f__Sphingobacteriaceae
341	0	0	6	0	0	0	0	0	0	0	0	k__Bacteria; p__Bacteroidetes; c__Sphingobacteriia; o__Sphingobacteriales; f__Sphingobacteriaceae; g__; s__
535	0	0	0	5	0	9	0	0	0	0	0	k__Bacteria; p__Bacteroidetes; c__Sphingobacteriia; o__Sphingobacteriales; f__Sphingobacteriaceae; g__; s__
558	0	0	0	0	0	0	0	213	0	0	0	k__Bacteria; p__Bacteroidetes; c__Sphingobacteriia; o__Sphingobacteriales; f__Sphingobacteriaceae; g__; s__
800	0	0	0	0	0	0	0	7	0	0	0	k__Bacteria; p__Bacteroidetes; c__Sphingobacteriia; o__Sphingobacteriales; f__Sphingobacteriaceae; g__; s__
320	0	0	0	0	0	0	0	100	0	0	0	k__Bacteria; p__Bacteroidetes; c__Sphingobacteriia; o__Sphingobacteriales; f__Sphingobacteriaceae; g__Olivibacter; s__
264	137	0	148	386	250	199	0	136	31	7	0	k__Bacteria; p__Bacteroidetes; c__Sphingobacteriia; o__Sphingobacteriales; f__Sphingobacteriaceae; g__Pedobacter; s__
663	0	0	1	0	0	0	0	2	0	0	0	k__Bacteria; p__Bacteroidetes; c__Sphingobacteriia; o__Sphingobacteriales; f__Sphingobacteriaceae; g__Pedobacter; s__
857	0	0	0	0	3	3	0	0	0	0	0	k__Bacteria; p__Bacteroidetes; c__Sphingobacteriia; o__Sphingobacteriales; f__Sphingobacteriaceae; g__Pedobacter; s__
937	0	0	6	0	1	0	0	0	0	0	0	k__Bacteria; p__Bacteroidetes; c__Sphingobacteriia; o__Sphingobacteriales; f__Sphingobacteriaceae; g__Pedobacter; s__
730	0	0	0	0	0	3	0	0	0	0	0	k__Bacteria; p__Bacteroidetes; c__Sphingobacteriia; o__Sphingobacteriales; f__Sphingobacteriaceae; g__Sphingobacterium; s__
4	0	0	0	0	0	0	0	47	0	0	0	k__Bacteria; p__Bacteroidetes; c__Sphingobacteriia; o__Sphingobacteriales; f__Sphingobacteriaceae; g__Sphingobacterium; s__multivorum
1058	0	0	7	0	0	0	0	0	0	0	0	k__Bacteria; p__BRC1; c__PRR-11; o__; f__; g__; s__
439	0	0	3	0	0	0	0	0	0	0	0	k__Bacteria; p__Chlorobi; c__BSV26; o__PK329; f__; g__; s__
612	0	0	5	0	0	0	0	0	0	0	0	k__Bacteria; p__Chloroflexi
648	5	0	0	0	0	0	0	0	0	0	0	k__Bacteria; p__Chloroflexi; c__Anaerolineae; o__GCA004; f__; g__; s__
1002	0	0	0	2	0	0	0	0	0	0	0	k__Bacteria; p__Chloroflexi; c__Anaerolineae; o__SBR1031; f__A4b; g__; s__
228	0	0	0	0	0	2	0	0	0	0	0	k__Bacteria; p__Chloroflexi; c__Chloroflexi; o__; f__; g__; s__
595	0	2	0	0	0	0	0	0	0	0	0	k__Bacteria; p__Chloroflexi; c__Chloroflexi; o__; f__; g__; s__
741	0	0	0	0	0	11	0	0	0	0	0	k__Bacteria; p__Chloroflexi; c__Chloroflexi; o__; f__; g__; s__
644	0	0	0	0	0	2	0	0	0	0	0	k__Bacteria; p__Chloroflexi; c__Chloroflexi; o__Chloroflexales
58	0	0	1	0	0	45	0	0	0	0	0	k__Bacteria; p__Chloroflexi; c__Chloroflexi; o__Roseiflexales
622	0	0	0	0	0	6	0	0	0	0	0	k__Bacteria; p__Chloroflexi; c__Thermomicrobia; o__JG30-KF-CM45; f__; g__; s__
136	2	0	0	0	0	0	0	0	0	0	0	k__Bacteria; p__Elusimicrobia
240	0	0	3	0	0	0	0	0	0	0	0	k__Bacteria; p__Elusimicrobia; c__Elusimicrobia; o__FAC88; f__; g__; s__
53	0	0	0	0	0	0	118	0	0	0	0	k__Bacteria; p__Firmicutes; c__Bacilli
60	0	0	0	0	0	0	3	0	0	0	0	k__Bacteria; p__Firmicutes; c__Bacilli
131	1	3	0	0	9	0	27	0	0	0	0	k__Bacteria; p__Firmicutes; c__Bacilli; o__Bacillales
951	0	0	0	0	0	0	8	0	0	0	0	k__Bacteria; p__Firmicutes; c__Bacilli; o__Bacillales
13	0	0	0	0	0	0	0	10	0	0	0	k__Bacteria; p__Firmicutes; c__Bacilli; o__Bacillales; f__Bacillaceae
453	0	0	0	0	1	0	0	6	0	0	0	k__Bacteria; p__Firmicutes; c__Bacilli; o__Bacillales; f__Bacillaceae; g__Bacillus
693	0	0	0	0	1	0	0	25	0	0	0	k__Bacteria; p__Firmicutes; c__Bacilli; o__Bacillales; f__Bacillaceae; g__Bacillus; s__clausii
796	0	0	0	0	0	0	0	0	0	0	5	k__Bacteria; p__Firmicutes; c__Bacilli; o__Bacillales; f__Paenibacillaceae
840	0	0	0	0	0	0	0	1	3	0	0	k__Bacteria; p__Firmicutes; c__Bacilli; o__Bacillales; f__Staphylococcaceae
323	0	1	0	0	0	0	1	0	0	0	0	k__Bacteria; p__Firmicutes; c__Bacilli; o__Bacillales; f__Staphylococcaceae; g__Staphylococcus
338	0	8	0	1	0	0	4	0	0	0	0	k__Bacteria; p__Firmicutes; c__Bacilli; o__Bacillales; f__Staphylococcaceae; g__Staphylococcus
775	7	187	12	51	12	12	43	0	0	0	0	k__Bacteria; p__Firmicutes; c__Bacilli; o__Bacillales; f__Staphylococcaceae; g__Staphylococcus
944	0	0	2	0	0	0	0	0	0	0	0	k__Bacteria; p__Firmicutes; c__Bacilli; o__Bacillales; f__Staphylococcaceae; g__Staphylococcus
1070	0	2	0	0	0	0	0	0	0	0	0	k__Bacteria; p__Firmicutes; c__Bacilli; o__Bacillales; f__Staphylococcaceae; g__Staphylococcus
428	0	49	0	0	0	1	0	0	0	0	0	k__Bacteria; p__Firmicutes; c__Bacilli; o__Gemellales; f__Gemellaceae
589	0	0	0	0	0	0	0	9	9	0	0	k__Bacteria; p__Firmicutes; c__Bacilli; o__Lactobacillales; f__Aerococcaceae
721	0	14	0	0	0	0	0	0	0	0	0	k__Bacteria; p__Firmicutes; c__Bacilli; o__Lactobacillales; f__Aerococcaceae; g__Abiotrophia; s__
627	3	0	0	0	0	0	0	0	0	0	0	k__Bacteria; p__Firmicutes; c__Bacilli; o__Lactobacillales; f__Aerococcaceae; g__Aerococcus; s__
261	0	0	8	0	0	0	0	0	0	0	0	k__Bacteria; p__Firmicutes; c__Bacilli; o__Lactobacillales; f__Aerococcaceae; g__Alloiococcus; s__
795	2	0	0	0	0	0	0	0	0	0	0	k__Bacteria; p__Firmicutes; c__Bacilli; o__Lactobacillales; f__Lactobacillaceae; g__Lactobacillus; s__
215	0	0	0	0	0	4	0	0	0	0	0	k__Bacteria; p__Firmicutes; c__Bacilli; o__Lactobacillales; f__Leuconostocaceae; g__Weissella; s__
862	0	0	0	0	0	2	0	0	0	0	0	k__Bacteria; p__Firmicutes; c__Bacilli; o__Lactobacillales; f__Leuconostocaceae; g__Weissella; s__
151	6	0	0	0	0	0	0	0	0	0	0	k__Bacteria; p__Firmicutes; c__Bacilli; o__Lactobacillales; f__Leuconostocaceae; g__Weissella; s__viridescens
515	0	0	4	0	0	1	11	0	0	0	0	k__Bacteria; p__Firmicutes; c__Bacilli; o__Lactobacillales; f__Streptococcaceae; g__Lactococcus; s__
64	0	0	0	0	0	0	3	0	0	0	0	k__Bacteria; p__Firmicutes; c__Bacilli; o__Lactobacillales; f__Streptococcaceae; g__Streptococcus
146	0	3	0	0	0	0	1	0	0	0	0	k__Bacteria; p__Firmicutes; c__Bacilli; o__Lactobacillales; f__Streptococcaceae; g__Streptococcus
178	0	0	0	0	0	0	0	0	0	0	0	k__Bacteria; p__Firmicutes; c__Bacilli; o__Lactobacillales; f__Streptococcaceae; g__Streptococcus
678	0	0	0	0	3	0	0	0	0	0	0	k__Bacteria; p__Firmicutes; c__Bacilli; o__Lactobacillales; f__Streptococcaceae; g__Streptococcus
812	0	9	0	0	0	0	0	0	0	0	0	k__Bacteria; p__Firmicutes; c__Bacilli; o__Lactobacillales; f__Streptococcaceae; g__Streptococcus
66	0	8	0	0	4	1	8	0	0	0	0	k__Bacteria; p__Firmicutes; c__Bacilli; o__Lactobacillales; f__Streptococcaceae; g__Streptococcus; s__
748	2	49	2	0	5	1	1	0	1	0	0	k__Bacteria; p__Firmicutes; c__Bacilli; o__Lactobacillales; f__Streptococcaceae; g__Streptococcus; s__infantis
967	0	0	0	0	1	2	0	0	0	0	0	k__Bacteria; p__Firmicutes; c__Clostridia; o__Clostridiales; f__Clostridiaceae; g__Anaerococcus
269	0	4	0	0	0	0	0	0	0	0	0	k__Bacteria; p__Firmicutes; c__Clostridia; o__Clostridiales; f__Clostridiaceae; g__Anaerococcus; s__
579	0	44	0	0	3	1	0	0	0	0	0	k__Bacteria; p__Firmicutes; c__Clostridia; o__Clostridiales; f__Clostridiaceae; g__Anaerococcus; s__
381	0	0	4	0	0	0	0	0	0	0	0	k__Bacteria; p__Firmicutes; c__Clostridia; o__Clostridiales; f__Clostridiaceae; g__Clostridium; s__
956	0	0	0	0	0	0	0	0	3	0	0	k__Bacteria; p__Firmicutes; c__Clostridia; o__Clostridiales; f__Lachnospiraceae; g__Butyrivibrio; s__
285	0	2	0	0	0	0	0	0	0	0	0	k__Bacteria; p__Firmicutes; c__Clostridia; o__Clostridiales; f__Lachnospiraceae; g__Oribacterium; s__
955	0	25	0	0	0	0	0	1	0	0	0	k__Bacteria; p__Fusobacteria; c__Fusobacteria; o__Fusobacteriales; f__Fusobacteriaceae; g__Fusobacterium; s__
783	0	0	0	0	0	2	0	0	0	0	0	k__Bacteria; p__Gemmatimonadetes; c__Gemm-5; o__; f__; g__; s__
494	6	0	0	0	0	0	0	0	0	0	0	k__Bacteria; p__OD1; c__ABY1; o__; f__; g__; s__
477	0	0	0	0	0	0	0	0	0	8	0	k__Bacteria; p__OD1; c__SM2F11; o__; f__; g__; s__
552	2	0	0	2	0	0	0	0	1	0	0	k__Bacteria; p__OD1; c__SM2F11; o__; f__; g__; s__
317	0	0	0	0	0	0	0	0	5	0	0	k__Bacteria; p__OD1; c__ZB2; o__; f__; g__; s__
384	0	0	0	0	0	0	0	0	9	0	0	k__Bacteria; p__OD1; c__ZB2; o__; f__; g__; s__
689	11	0	0	0	0	0	0	0	0	0	0	k__Bacteria; p__OD1; c__ZB2; o__; f__; g__; s__
933	8	0	0	0	0	0	0	0	0	0	0	k__Bacteria; p__OD1; c__ZB2; o__; f__; g__; s__
1011	5	0	0	0	0	0	0	0	0	0	0	k__Bacteria; p__OD1; c__ZB2; o__; f__; g__; s__
154	0	0	0	0	0	3	0	0	0	0	0	k__Bacteria; p__Planctomycetes; c__Phycisphaerae; o__; f__; g__; s__
367	2	0	0	0	1	0	0	0	0	0	0	k__Bacteria; p__Planctomycetes; c__Phycisphaerae; o__; f__; g__; s__
585	0	0	0	0	0	8	0	0	0	0	0	k__Bacteria; p__Planctomycetes; c__Planctomycetia; o__Gemmatales; f__Gemmataceae; g__Gemmata; s__
784	0	0	0	0	0	3	0	0	0	0	0	k__Bacteria; p__Planctomycetes; c__Planctomycetia; o__Gemmatales; f__Gemmataceae; g__Gemmata; s__
152	0	0	0	0	0	9	0	0	0	0	0	k__Bacteria; p__Planctomycetes; c__Planctomycetia; o__Gemmatales; f__Isosphaeraceae; g__; s__
949	0	0	0	0	0	5	0	55	0	0	0	k__Bacteria; p__Planctomycetes; c__Planctomycetia; o__Gemmatales; f__Isosphaeraceae; g__; s__
763	0	0	0	0	0	3	0	0	0	0	0	k__Bacteria; p__Planctomycetes; c__Planctomycetia; o__Pirellulales; f__Pirellulaceae; g__; s__
388	0	2	0	0	0	0	0	0	0	0	0	k__Bacteria; p__Planctomycetes; c__Planctomycetia; o__Pirellulales; f__Pirellulaceae; g__A17; s__
848	0	0	0	0	0	0	0	3	0	0	0	k__Bacteria; p__Planctomycetes; c__Planctomycetia; o__Planctomycetales; f__Planctomycetaceae; g__Planctomyces; s__
1012	0	0	0	0	0	0	0	0	3	0	0	k__Bacteria; p__Planctomycetes; c__Planctomycetia; o__Planctomycetales; f__Planctomycetaceae; g__Planctomyces; s__
271	0	0	2	0	0	0	0	0	0	0	0	k__Bacteria; p__Planctomycetes; c__vadinHA49; o__DH61; f__; g__; s__
70	0	0	0	0	2	0	0	0	0	0	0	k__Bacteria; p__Proteobacteria
309	0	0	0	0	0	0	3	0	0	0	0	k__Bacteria; p__Proteobacteria
565	3	0	0	0	0	0	0	0	0	0	0	k__Bacteria; p__Proteobacteria
687	0	0	0	0	0	0	0	2	0	0	0	k__Bacteria; p__Proteobacteria
811	0	0	0	0	0	0	0	6	0	0	0	k__Bacteria; p__Proteobacteria
925	1	0	0	1	0	0	0	0	0	0	0	k__Bacteria; p__Proteobacteria
465	0	0	0	0	0	0	0	0	0	0	3	k__Bacteria; p__Proteobacteria; c__Alphaproteobacteria
556	0	0	0	0	2	0	0	0	0	0	0	k__Bacteria; p__Proteobacteria; c__Alphaproteobacteria
582	0	0	0	0	0	3	0	0	0	0	0	k__Bacteria; p__Proteobacteria; c__Alphaproteobacteria
600	0	0	0	0	0	0	0	2	0	0	0	k__Bacteria; p__Proteobacteria; c__Alphaproteobacteria
629	0	0	2	0	0	0	0	0	0	0	0	k__Bacteria; p__Proteobacteria; c__Alphaproteobacteria
641	0	0	0	3	0	0	0	0	0	0	0	k__Bacteria; p__Proteobacteria; c__Alphaproteobacteria
695	0	0	0	0	0	3	0	0	0	0	0	k__Bacteria; p__Proteobacteria; c__Alphaproteobacteria
698	0	0	1	0	0	8	0	0	0	0	0	k__Bacteria; p__Proteobacteria; c__Alphaproteobacteria
222	0	0	3	0	0	0	0	6	0	0	1	k__Bacteria; p__Proteobacteria; c__Alphaproteobacteria; o__Caulobacterales; f__Caulobacteraceae; g__; s__
1028	0	0	1	0	0	1	11	0	0	0	0	k__Bacteria; p__Proteobacteria; c__Alphaproteobacteria; o__Caulobacterales; f__Caulobacteraceae; g__; s__
27	0	0	0	0	1	8	0	2	0	1	0	k__Bacteria; p__Proteobacteria; c__Alphaproteobacteria; o__Rhizobiales
71	6	0	0	0	0	0	0	0	0	0	0	k__Bacteria; p__Proteobacteria; c__Alphaproteobacteria; o__Rhizobiales
410	0	0	0	0	0	2	0	0	0	0	0	k__Bacteria; p__Proteobacteria; c__Alphaproteobacteria; o__Rhizobiales
764	0	0	1	0	0	1	0	10	0	0	0	k__Bacteria; p__Proteobacteria; c__Alphaproteobacteria; o__Rhizobiales
931	0	0	4	0	0	0	0	0	0	0	0	k__Bacteria; p__Proteobacteria; c__Alphaproteobacteria; o__Rhizobiales
982	0	0	1	0	0	0	8	33	0	0	0	k__Bacteria; p__Proteobacteria; c__Alphaproteobacteria; o__Rhizobiales
313	0	0	0	0	0	0	0	1	5	7	5	k__Bacteria; p__Proteobacteria; c__Alphaproteobacteria; o__Rhizobiales; f__Aurantimonadaceae; g__; s__
613	0	0	0	0	0	6	0	2	1	0	0	k__Bacteria; p__Proteobacteria; c__Alphaproteobacteria; o__Rhizobiales; f__Aurantimonadaceae; g__; s__
199	5	0	0	0	1	0	0	0	0	0	0	k__Bacteria; p__Proteobacteria; c__Alphaproteobacteria; o__Rhizobiales; f__Bartonellaceae; g__; s__
344	21	0	0	0	0	0	4	0	0	0	0	k__Bacteria; p__Proteobacteria; c__Alphaproteobacteria; o__Rhizobiales; f__Bradyrhizobiaceae
599	0	0	0	0	0	0	0	8	0	0	0	k__Bacteria; p__Proteobacteria; c__Alphaproteobacteria; o__Rhizobiales; f__Bradyrhizobiaceae; g__Bosea; s__genosp.
872	0	0	0	0	0	0	0	8	0	0	0	k__Bacteria; p__Proteobacteria; c__Alphaproteobacteria; o__Rhizobiales; f__Hyphomicrobiaceae
715	2	0	0	0	0	0	0	0	0	0	0	k__Bacteria; p__Proteobacteria; c__Alphaproteobacteria; o__Rhizobiales; f__Hyphomicrobiaceae; g__; s__
242	0	0	0	0	0	1	0	25	0	0	0	k__Bacteria; p__Proteobacteria; c__Alphaproteobacteria; o__Rhizobiales; f__Hyphomicrobiaceae; g__Devosia; s__
584	2	0	0	0	0	0	0	1	0	3	0	k__Bacteria; p__Proteobacteria; c__Alphaproteobacteria; o__Rhizobiales; f__Hyphomicrobiaceae; g__Rhodoplanes; s__
214	0	0	0	0	0	1	0	48	0	0	0	k__Bacteria; p__Proteobacteria; c__Alphaproteobacteria; o__Rhizobiales; f__Methylobacteriaceae; g__; s__
635	0	1	0	0	0	0	0	0	0	0	1	k__Bacteria; p__Proteobacteria; c__Alphaproteobacteria; o__Rhizobiales; f__Methylobacteriaceae; g__; s__
1018	0	0	0	0	0	0	0	6	0	0	0	k__Bacteria; p__Proteobacteria; c__Alphaproteobacteria; o__Rhizobiales; f__Methylobacteriaceae; g__; s__
1026	10	1	1	0	0	10	250	174	74	26	1	k__Bacteria; p__Proteobacteria; c__Alphaproteobacteria; o__Rhizobiales; f__Methylobacteriaceae; g__; s__
1038	0	0	0	0	0	0	0	2	0	1	1	k__Bacteria; p__Proteobacteria; c__Alphaproteobacteria; o__Rhizobiales; f__Methylobacteriaceae; g__; s__
879	2	0	0	0	0	0	0	0	0	0	0	k__Bacteria; p__Proteobacteria; c__Alphaproteobacteria; o__Rhizobiales; f__Methylobacteriaceae; g__Methylobacterium
810	15	0	2	0	1	15	0	24	2	1	1	k__Bacteria; p__Proteobacteria; c__Alphaproteobacteria; o__Rhizobiales; f__Methylobacteriaceae; g__Methylobacterium; s__
525	0	0	0	0	5	3	0	1	1	9	0	k__Bacteria; p__Proteobacteria; c__Alphaproteobacteria; o__Rhizobiales; f__Methylobacteriaceae; g__Methylobacterium; s__organophilum
560	0	0	0	0	0	0	0	20	0	0	0	k__Bacteria; p__Proteobacteria; c__Alphaproteobacteria; o__Rhizobiales; f__Phyllobacteriaceae; g__Mesorhizobium; s__
162	0	0	0	0	0	0	8	3	0	0	0	k__Bacteria; p__Proteobacteria; c__Alphaproteobacteria; o__Rhizobiales; f__Rhizobiaceae
669	0	1	0	0	0	0	0	88	0	0	0	k__Bacteria; p__Proteobacteria; c__Alphaproteobacteria; o__Rhizobiales; f__Rhizobiaceae
723	0	0	0	0	0	0	0	5	0	0	0	k__Bacteria; p__Proteobacteria; c__Alphaproteobacteria; o__Rhizobiales; f__Rhizobiaceae; g__Kaistia; s__
891	0	0	0	0	0	0	0	2	0	0	0	k__Bacteria; p__Proteobacteria; c__Alphaproteobacteria; o__Rhizobiales; f__Xanthobacteraceae
1051	0	0	0	0	0	0	0	4	0	0	0	k__Bacteria; p__Proteobacteria; c__Alphaproteobacteria; o__Rhizobiales; f__Xanthobacteraceae; g__; s__
348	0	0	0	0	0	0	0	7	0	0	0	k__Bacteria; p__Proteobacteria; c__Alphaproteobacteria; o__Rhizobiales; f__Xanthobacteraceae; g__Xanthobacter
415	0	1	0	0	0	1	0	6	0	0	0	k__Bacteria; p__Proteobacteria; c__Alphaproteobacteria; o__Rhodobacterales; f__Rhodobacteraceae; g__Paracoccus
38	0	10	0	0	0	0	0	0	0	0	0	k__Bacteria; p__Proteobacteria; c__Alphaproteobacteria; o__Rhodobacterales; f__Rhodobacteraceae; g__Rubellimicrobium; s__
519	0	0	0	0	0	2	0	0	0	0	0	k__Bacteria; p__Proteobacteria; c__Alphaproteobacteria; o__Rhodobacterales; f__Rhodobacteraceae; g__Rubellimicrobium; s__
845	0	0	0	0	0	2	0	0	0	0	0	k__Bacteria; p__Proteobacteria; c__Alphaproteobacteria; o__Rhodospirillales
0	0	0	0	0	1	0	0	2	0	0	0	k__Bacteria; p__Proteobacteria; c__Alphaproteobacteria; o__Rhodospirillales; f__; g__; s__
798	0	5	0	0	0	0	0	0	0	0	0	k__Bacteria; p__Proteobacteria; c__Alphaproteobacteria; o__Rhodospirillales; f__; g__; s__
155	0	0	0	0	0	0	0	0	0	0	11	k__Bacteria; p__Proteobacteria; c__Alphaproteobacteria; o__Rhodospirillales; f__Acetobacteraceae
259	0	0	4	0	0	0	0	0	0	0	0	k__Bacteria; p__Proteobacteria; c__Alphaproteobacteria; o__Rhodospirillales; f__Acetobacteraceae
605	0	0	0	0	1	10	0	0	0	0	0	k__Bacteria; p__Proteobacteria; c__Alphaproteobacteria; o__Rhodospirillales; f__Acetobacteraceae
642	0	0	7	0	0	0	0	0	0	0	0	k__Bacteria; p__Proteobacteria; c__Alphaproteobacteria; o__Rhodospirillales; f__Acetobacteraceae; g__; s__
728	0	0	0	0	0	5	0	0	0	0	0	k__Bacteria; p__Proteobacteria; c__Alphaproteobacteria; o__Rhodospirillales; f__Acetobacteraceae; g__; s__
189	0	0	0	0	0	0	0	0	0	0	3	k__Bacteria; p__Proteobacteria; c__Alphaproteobacteria; o__Rhodospirillales; f__Acetobacteraceae; g__Roseomonas; s__
333	0	0	0	0	0	0	0	0	0	2	0	k__Bacteria; p__Proteobacteria; c__Alphaproteobacteria; o__Rhodospirillales; f__Acetobacteraceae; g__Roseomonas; s__
382	0	0	0	0	0	0	0	15	0	0	0	k__Bacteria; p__Proteobacteria; c__Alphaproteobacteria; o__Rhodospirillales; f__Acetobacteraceae; g__Roseomonas; s__
498	0	2	0	0	0	0	0	0	0	0	0	k__Bacteria; p__Proteobacteria; c__Alphaproteobacteria; o__Rhodospirillales; f__Acetobacteraceae; g__Roseomonas; s__
865	0	0	1	0	0	1	0	0	0	0	0	k__Bacteria; p__Proteobacteria; c__Alphaproteobacteria; o__Rhodospirillales; f__Acetobacteraceae; g__Roseomonas; s__
1041	0	0	1	0	1	2	0	13	0	0	0	k__Bacteria; p__Proteobacteria; c__Alphaproteobacteria; o__Rhodospirillales; f__Acetobacteraceae; g__Roseomonas; s__
161	0	0	0	0	0	0	0	0	0	0	4	k__Bacteria; p__Proteobacteria; c__Alphaproteobacteria; o__Rhodospirillales; f__Acetobacteraceae; g__Roseomonas; s__mucosa
861	0	0	0	0	0	0	0	3	0	0	0	k__Bacteria; p__Proteobacteria; c__Alphaproteobacteria; o__Rhodospirillales; f__Rhodospirillaceae; g__; s__
170	0	4	0	0	0	0	0	0	0	0	0	k__Bacteria; p__Proteobacteria; c__Alphaproteobacteria; o__Rickettsiales; f__mitochondria; g__; s__
717	0	0	0	0	2	0	0	0	0	0	0	k__Bacteria; p__Proteobacteria; c__Alphaproteobacteria; o__Rickettsiales; f__mitochondria; g__; s__
903	0	0	0	0	0	1	0	0	0	0	1	k__Bacteria; p__Proteobacteria; c__Alphaproteobacteria; o__Rickettsiales; f__mitochondria; g__; s__
1004	0	5	0	0	0	0	0	0	0	0	0	k__Bacteria; p__Proteobacteria; c__Alphaproteobacteria; o__Rickettsiales; f__mitochondria; g__; s__
1043	0	0	2	0	0	0	0	0	0	0	0	k__Bacteria; p__Proteobacteria; c__Alphaproteobacteria; o__Rickettsiales; f__Rickettsiaceae; g__Wolbachia; s__
121	0	0	0	0	1	33	0	0	0	0	0	k__Bacteria; p__Proteobacteria; c__Alphaproteobacteria; o__Sphingomonadales; f__Sphingomonadaceae
198	0	0	1	0	0	9	0	0	0	0	0	k__Bacteria; p__Proteobacteria; c__Alphaproteobacteria; o__Sphingomonadales; f__Sphingomonadaceae
358	0	0	0	0	0	0	0	0	5	0	0	k__Bacteria; p__Proteobacteria; c__Alphaproteobacteria; o__Sphingomonadales; f__Sphingomonadaceae
394	0	0	0	0	3	0	0	0	0	0	0	k__Bacteria; p__Proteobacteria; c__Alphaproteobacteria; o__Sphingomonadales; f__Sphingomonadaceae
597	0	0	0	0	0	0	0	0	0	0	3	k__Bacteria; p__Proteobacteria; c__Alphaproteobacteria; o__Sphingomonadales; f__Sphingomonadaceae
827	0	0	0	0	2	0	0	8	0	0	0	k__Bacteria; p__Proteobacteria; c__Alphaproteobacteria; o__Sphingomonadales; f__Sphingomonadaceae
940	0	0	0	0	1	0	0	0	2	0	23	k__Bacteria; p__Proteobacteria; c__Alphaproteobacteria; o__Sphingomonadales; f__Sphingomonadaceae
972	0	0	0	0	0	0	0	7	0	0	0	k__Bacteria; p__Proteobacteria; c__Alphaproteobacteria; o__Sphingomonadales; f__Sphingomonadaceae
760	1	0	0	0	0	0	0	9	0	0	19	k__Bacteria; p__Proteobacteria; c__Alphaproteobacteria; o__Sphingomonadales; f__Sphingomonadaceae; g__Novosphingobium
7	0	0	0	0	0	0	0	21	0	0	0	k__Bacteria; p__Proteobacteria; c__Alphaproteobacteria; o__Sphingomonadales; f__Sphingomonadaceae; g__Sphingomonas
25	0	0	0	0	0	0	0	179	0	0	0	k__Bacteria; p__Proteobacteria; c__Alphaproteobacteria; o__Sphingomonadales; f__Sphingomonadaceae; g__Sphingomonas
93	0	0	0	0	0	0	0	4	0	0	0	k__Bacteria; p__Proteobacteria; c__Alphaproteobacteria; o__Sphingomonadales; f__Sphingomonadaceae; g__Sphingomonas
207	0	0	0	0	0	0	0	0	0	0	17	k__Bacteria; p__Proteobacteria; c__Alphaproteobacteria; o__Sphingomonadales; f__Sphingomonadaceae; g__Sphingomonas
237	0	0	0	0	0	0	0	0	0	0	2	k__Bacteria; p__Proteobacteria; c__Alphaproteobacteria; o__Sphingomonadales; f__Sphingomonadaceae; g__Sphingomonas
244	0	0	0	0	0	0	0	0	0	0	7	k__Bacteria; p__Proteobacteria; c__Alphaproteobacteria; o__Sphingomonadales; f__Sphingomonadaceae; g__Sphingomonas
290	0	0	0	0	0	0	0	29	0	0	0	k__Bacteria; p__Proteobacteria; c__Alphaproteobacteria; o__Sphingomonadales; f__Sphingomonadaceae; g__Sphingomonas
441	4	0	1	0	3	18	0	926	0	0	0	k__Bacteria; p__Proteobacteria; c__Alphaproteobacteria; o__Sphingomonadales; f__Sphingomonadaceae; g__Sphingomonas
480	0	0	0	0	0	0	0	0	0	0	3	k__Bacteria; p__Proteobacteria; c__Alphaproteobacteria; o__Sphingomonadales; f__Sphingomonadaceae; g__Sphingomonas
959	0	0	0	0	0	0	0	59	0	0	0	k__Bacteria; p__Proteobacteria; c__Alphaproteobacteria; o__Sphingomonadales; f__Sphingomonadaceae; g__Sphingomonas
1008	0	0	1	0	7	14	0	0	1	0	0	k__Bacteria; p__Proteobacteria; c__Alphaproteobacteria; o__Sphingomonadales; f__Sphingomonadaceae; g__Sphingomonas
1019	0	0	0	0	0	0	0	2	0	0	0	k__Bacteria; p__Proteobacteria; c__Alphaproteobacteria; o__Sphingomonadales; f__Sphingomonadaceae; g__Sphingomonas
110	1	13	2	0	26	27	97	7	4	3	56	k__Bacteria; p__Proteobacteria; c__Alphaproteobacteria; o__Sphingomonadales; f__Sphingomonadaceae; g__Sphingomonas; s__
859	0	0	0	0	0	6	0	0	1	0	6	k__Bacteria; p__Proteobacteria; c__Alphaproteobacteria; o__Sphingomonadales; f__Sphingomonadaceae; g__Sphingomonas; s__
245	0	0	0	0	0	0	0	0	0	0	2	k__Bacteria; p__Proteobacteria; c__Alphaproteobacteria; o__Sphingomonadales; f__Sphingomonadaceae; g__Sphingomonas; s__azotifigens
319	5	0	5	0	0	0	0	0	0	0	3	k__Bacteria; p__Proteobacteria; c__Alphaproteobacteria; o__Sphingomonadales; f__Sphingomonadaceae; g__Sphingomonas; s__wittichii
905	0	0	0	0	0	0	0	0	0	0	5	k__Bacteria; p__Proteobacteria; c__Alphaproteobacteria; o__Sphingomonadales; f__Sphingomonadaceae; g__Sphingomonas; s__yabuuchiae
2	0	0	0	0	0	0	2	0	0	0	0	k__Bacteria; p__Proteobacteria; c__Betaproteobacteria
312	8	3	0	0	1	0	13	0	0	0	0	k__Bacteria; p__Proteobacteria; c__Betaproteobacteria
411	0	0	0	0	0	0	0	3	0	0	0	k__Bacteria; p__Proteobacteria; c__Betaproteobacteria
587	0	0	0	0	0	0	2	0	0	0	0	k__Bacteria; p__Proteobacteria; c__Betaproteobacteria
692	0	5	0	0	0	0	0	0	0	0	0	k__Bacteria; p__Proteobacteria; c__Betaproteobacteria
832	0	0	0	0	0	0	9	0	0	0	0	k__Bacteria; p__Proteobacteria; c__Betaproteobacteria
1037	0	0	0	0	2	0	0	0	0	0	0	k__Bacteria; p__Proteobacteria; c__Betaproteobacteria
543	0	0	0	0	0	0	13	0	0	0	0	k__Bacteria; p__Proteobacteria; c__Betaproteobacteria; o__Burkholderiales
734	0	0	0	0	0	0	4	0	0	0	0	k__Bacteria; p__Proteobacteria; c__Betaproteobacteria; o__Burkholderiales
193	0	0	0	0	0	0	8	0	0	0	0	k__Bacteria; p__Proteobacteria; c__Betaproteobacteria; o__Burkholderiales; f__Alcaligenaceae
39	0	0	0	0	0	0	3	0	0	0	0	k__Bacteria; p__Proteobacteria; c__Betaproteobacteria; o__Burkholderiales; f__Alcaligenaceae; g__Achromobacter; s__
746	0	0	0	0	0	0	215	196	0	0	1	k__Bacteria; p__Proteobacteria; c__Betaproteobacteria; o__Burkholderiales; f__Alcaligenaceae; g__Achromobacter; s__
762	0	0	0	0	0	0	14	0	0	0	0	k__Bacteria; p__Proteobacteria; c__Betaproteobacteria; o__Burkholderiales; f__Alcaligenaceae; g__Achromobacter; s__
1015	0	0	0	0	0	0	0	7	0	0	0	k__Bacteria; p__Proteobacteria; c__Betaproteobacteria; o__Burkholderiales; f__Alcaligenaceae; g__Achromobacter; s__
307	0	2	0	0	0	0	0	3	0	0	0	k__Bacteria; p__Proteobacteria; c__Betaproteobacteria; o__Burkholderiales; f__Alcaligenaceae; g__Pigmentiphaga; s__
163	0	0	0	0	0	0	5	0	0	0	0	k__Bacteria; p__Proteobacteria; c__Betaproteobacteria; o__Burkholderiales; f__Burkholderiaceae
328	0	0	0	0	0	0	2	0	0	0	0	k__Bacteria; p__Proteobacteria; c__Betaproteobacteria; o__Burkholderiales; f__Burkholderiaceae
489	1	0	0	0	0	0	10	0	0	0	0	k__Bacteria; p__Proteobacteria; c__Betaproteobacteria; o__Burkholderiales; f__Burkholderiaceae
549	0	0	0	0	8	0	1	0	0	0	0	k__Bacteria; p__Proteobacteria; c__Betaproteobacteria; o__Burkholderiales; f__Burkholderiaceae
855	33	1	4	7	2	0	49	0	0	2	0	k__Bacteria; p__Proteobacteria; c__Betaproteobacteria; o__Burkholderiales; f__Burkholderiaceae
899	170	25	30	12	16	11	228	0	0	0	2	k__Bacteria; p__Proteobacteria; c__Betaproteobacteria; o__Burkholderiales; f__Burkholderiaceae
681	0	0	0	0	0	0	9	0	0	0	0	k__Bacteria; p__Proteobacteria; c__Betaproteobacteria; o__Burkholderiales; f__Burkholderiaceae; g__; s__
709	0	0	0	0	0	0	8	0	0	0	0	k__Bacteria; p__Proteobacteria; c__Betaproteobacteria; o__Burkholderiales; f__Burkholderiaceae; g__; s__
149	0	0	0	0	0	0	4	0	0	0	0	k__Bacteria; p__Proteobacteria; c__Betaproteobacteria; o__Burkholderiales; f__Burkholderiaceae; g__Burkholderia
735	11	4	2	1	1	2	19	0	0	0	1	k__Bacteria; p__Proteobacteria; c__Betaproteobacteria; o__Burkholderiales; f__Burkholderiaceae; g__Burkholderia
779	0	0	0	0	0	0	2	0	0	0	0	k__Bacteria; p__Proteobacteria; c__Betaproteobacteria; o__Burkholderiales; f__Burkholderiaceae; g__Burkholderia
466	9	0	2	0	0	0	9	0	0	0	0	k__Bacteria; p__Proteobacteria; c__Betaproteobacteria; o__Burkholderiales; f__Burkholderiaceae; g__Burkholderia; s__
710	0	0	0	0	0	0	0	0	11	0	0	k__Bacteria; p__Proteobacteria; c__Betaproteobacteria; o__Burkholderiales; f__Burkholderiaceae; g__Lautropia; s__
17	0	0	0	0	0	0	0	0	0	2	0	k__Bacteria; p__Proteobacteria; c__Betaproteobacteria; o__Burkholderiales; f__Comamonadaceae
119	0	0	0	0	0	0	0	9	0	0	0	k__Bacteria; p__Proteobacteria; c__Betaproteobacteria; o__Burkholderiales; f__Comamonadaceae
212	0	0	0	2	0	0	0	0	0	0	0	k__Bacteria; p__Proteobacteria; c__Betaproteobacteria; o__Burkholderiales; f__Comamonadaceae
306	0	0	0	0	0	0	0	14	0	0	0	k__Bacteria; p__Proteobacteria; c__Betaproteobacteria; o__Burkholderiales; f__Comamonadaceae
316	0	9	0	1	0	0	20	0	0	0	1	k__Bacteria; p__Proteobacteria; c__Betaproteobacteria; o__Burkholderiales; f__Comamonadaceae
794	0	0	0	0	0	0	0	3	0	0	0	k__Bacteria; p__Proteobacteria; c__Betaproteobacteria; o__Burkholderiales; f__Comamonadaceae
984	1	0	2	0	1	4	0	171	7	0	29	k__Bacteria; p__Proteobacteria; c__Betaproteobacteria; o__Burkholderiales; f__Comamonadaceae
1035	10	0	0	2	0	0	0	1	0	1	0	k__Bacteria; p__Proteobacteria; c__Betaproteobacteria; o__Burkholderiales; f__Comamonadaceae
354	0	1	0	0	0	0	2	0	0	0	0	k__Bacteria; p__Proteobacteria; c__Betaproteobacteria; o__Burkholderiales; f__Comamonadaceae; g__Rubrivivax; s__
551	0	0	0	0	0	4	0	0	0	0	0	k__Bacteria; p__Proteobacteria; c__Betaproteobacteria; o__Burkholderiales; f__Comamonadaceae; g__Rubrivivax; s__
140	0	0	0	0	0	0	0	0	3	0	0	k__Bacteria; p__Proteobacteria; c__Betaproteobacteria; o__Burkholderiales; f__Oxalobacteraceae
282	1	0	0	0	0	1	3	0	0	0	0	k__Bacteria; p__Proteobacteria; c__Betaproteobacteria; o__Burkholderiales; f__Oxalobacteraceae
284	3	0	0	0	0	0	8	0	0	0	0	k__Bacteria; p__Proteobacteria; c__Betaproteobacteria; o__Burkholderiales; f__Oxalobacteraceae
1030	0	13	0	0	0	0	0	0	0	0	0	k__Bacteria; p__Proteobacteria; c__Betaproteobacteria; o__Burkholderiales; f__Oxalobacteraceae; g__; s__
413	0	0	0	1	3	0	0	0	0	0	17	k__Bacteria; p__Proteobacteria; c__Betaproteobacteria; o__Burkholderiales; f__Oxalobacteraceae; g__Janthinobacterium; s__
602	5	0	0	3	0	0	0	0	0	0	0	k__Bacteria; p__Proteobacteria; c__Betaproteobacteria; o__Burkholderiales; f__Oxalobacteraceae; g__Janthinobacterium; s__lividum
256	40	1	3	3	15	3	192	1	0	0	0	k__Bacteria; p__Proteobacteria; c__Betaproteobacteria; o__Burkholderiales; f__Oxalobacteraceae; g__Ralstonia; s__
562	0	1	0	0	0	0	21	0	0	0	0	k__Bacteria; p__Proteobacteria; c__Betaproteobacteria; o__Burkholderiales; f__Oxalobacteraceae; g__Ralstonia; s__
790	0	0	0	0	9	1	0	0	0	0	0	k__Bacteria; p__Proteobacteria; c__Betaproteobacteria; o__Methylophilales; f__Methylophilaceae; g__Methylotenera; s__
818	4	0	0	0	0	0	0	0	0	0	0	k__Bacteria; p__Proteobacteria; c__Betaproteobacteria; o__Methylophilales; f__Methylophilaceae; g__Methylotenera; s__mobilis
639	0	26	0	0	0	0	0	0	0	0	0	k__Bacteria; p__Proteobacteria; c__Betaproteobacteria; o__Neisseriales; f__Neisseriaceae; g__Neisseria
192	0	0	0	0	2	0	0	0	0	0	0	k__Bacteria; p__Proteobacteria; c__Betaproteobacteria; o__Rhodocyclales; f__Rhodocyclaceae
516	0	0	0	0	0	0	0	2	0	0	0	k__Bacteria; p__Proteobacteria; c__Betaproteobacteria; o__Tremblayales; f__Tremblayaceae; g__Candidatus Tremblaya; s__
175	0	0	3	0	0	0	0	0	0	0	0	k__Bacteria; p__Proteobacteria; c__Deltaproteobacteria; o__Bdellovibrionales; f__Bacteriovoracaceae; g__; s__
450	0	0	0	0	0	0	0	0	0	2	0	k__Bacteria; p__Proteobacteria; c__Deltaproteobacteria; o__Bdellovibrionales; f__Bdellovibrionaceae; g__Bdellovibrio
462	3	0	0	0	0	0	0	0	0	0	0	k__Bacteria; p__Proteobacteria; c__Deltaproteobacteria; o__Desulfobacterales; f__Nitrospinaceae; g__; s__
548	0	0	0	0	0	0	0	0	6	0	0	k__Bacteria; p__Proteobacteria; c__Deltaproteobacteria; o__MIZ46; f__; g__; s__
363	8	0	0	0	0	0	0	0	0	0	0	k__Bacteria; p__Proteobacteria; c__Deltaproteobacteria; o__Myxococcales
987	0	0	0	2	0	0	0	0	0	0	0	k__Bacteria; p__Proteobacteria; c__Deltaproteobacteria; o__Myxococcales
690	0	0	0	0	0	0	5	0	0	0	0	k__Bacteria; p__Proteobacteria; c__Deltaproteobacteria; o__Myxococcales; f__0319-6G20; g__; s__
968	0	0	0	0	0	0	2	0	0	0	0	k__Bacteria; p__Proteobacteria; c__Deltaproteobacteria; o__Myxococcales; f__0319-6G20; g__; s__
980	0	0	0	0	0	0	107	0	0	0	0	k__Bacteria; p__Proteobacteria; c__Deltaproteobacteria; o__Myxococcales; f__0319-6G20; g__; s__
753	0	0	0	0	0	0	0	0	0	5	0	k__Bacteria; p__Proteobacteria; c__Deltaproteobacteria; o__Myxococcales; f__Haliangiaceae; g__; s__
153	0	0	0	0	0	0	56	0	0	0	0	k__Bacteria; p__Proteobacteria; c__Deltaproteobacteria; o__Myxococcales; f__Myxococcaceae; g__; s__
684	0	0	0	0	2	8	0	0	0	0	0	k__Bacteria; p__Proteobacteria; c__Deltaproteobacteria; o__Myxococcales; f__Polyangiaceae; g__; s__
293	0	0	0	0	1	0	0	0	0	0	55	k__Bacteria; p__Proteobacteria; c__Gammaproteobacteria
366	0	0	0	1	3	0	0	0	0	0	0	k__Bacteria; p__Proteobacteria; c__Gammaproteobacteria
431	0	0	0	0	0	0	0	0	0	0	35	k__Bacteria; p__Proteobacteria; c__Gammaproteobacteria
512	1	0	1	1	0	0	0	0	0	0	0	k__Bacteria; p__Proteobacteria; c__Gammaproteobacteria
577	0	0	0	0	0	0	0	4	0	0	0	k__Bacteria; p__Proteobacteria; c__Gammaproteobacteria
586	0	0	0	0	0	1	1	0	0	0	0	k__Bacteria; p__Proteobacteria; c__Gammaproteobacteria
647	0	24	0	0	0	0	0	0	0	0	710	k__Bacteria; p__Proteobacteria; c__Gammaproteobacteria
668	0	0	0	0	0	0	0	0	0	0	3	k__Bacteria; p__Proteobacteria; c__Gammaproteobacteria
679	1	0	2	3	1	3	0	1	0	0	0	k__Bacteria; p__Proteobacteria; c__Gammaproteobacteria
702	0	0	0	0	0	0	0	0	0	0	9	k__Bacteria; p__Proteobacteria; c__Gammaproteobacteria
711	0	0	0	0	0	0	0	3	0	0	0	k__Bacteria; p__Proteobacteria; c__Gammaproteobacteria
777	1	0	0	0	0	3	0	1	0	0	0	k__Bacteria; p__Proteobacteria; c__Gammaproteobacteria
792	0	0	0	0	0	0	0	0	0	0	8	k__Bacteria; p__Proteobacteria; c__Gammaproteobacteria
503	0	0	0	0	0	0	1	4	0	0	1	k__Bacteria; p__Proteobacteria; c__Gammaproteobacteria; o__Enterobacteriales; f__Enterobacteriaceae
22	0	0	0	0	0	0	8	0	0	0	0	k__Bacteria; p__Proteobacteria; c__Gammaproteobacteria; o__Enterobacteriales; f__Enterobacteriaceae; g__Erwinia
120	0	0	0	0	0	0	1	0	0	0	20	k__Bacteria; p__Proteobacteria; c__Gammaproteobacteria; o__Enterobacteriales; f__Enterobacteriaceae; g__Erwinia
255	9	5	0	1	3	0	8	19	1	0	216	k__Bacteria; p__Proteobacteria; c__Gammaproteobacteria; o__Enterobacteriales; f__Enterobacteriaceae; g__Erwinia
427	0	0	0	0	0	0	1	0	0	0	23	k__Bacteria; p__Proteobacteria; c__Gammaproteobacteria; o__Enterobacteriales; f__Enterobacteriaceae; g__Erwinia
530	0	0	0	0	0	0	0	0	0	0	4	k__Bacteria; p__Proteobacteria; c__Gammaproteobacteria; o__Enterobacteriales; f__Enterobacteriaceae; g__Erwinia
666	0	0	0	0	0	0	2	0	0	0	3	k__Bacteria; p__Proteobacteria; c__Gammaproteobacteria; o__Enterobacteriales; f__Enterobacteriaceae; g__Erwinia
953	0	0	0	0	0	0	0	0	0	0	2	k__Bacteria; p__Proteobacteria; c__Gammaproteobacteria; o__Enterobacteriales; f__Enterobacteriaceae; g__Erwinia
863	0	0	0	0	11	0	0	0	0	0	0	k__Bacteria; p__Proteobacteria; c__Gammaproteobacteria; o__Oceanospirillales; f__Halomonadaceae; g__Candidatus Portiera; s__aleyrodidarum
754	0	4	0	0	0	0	0	0	0	0	0	k__Bacteria; p__Proteobacteria; c__Gammaproteobacteria; o__Pasteurellales; f__Pasteurellaceae
911	0	44	0	0	0	0	0	0	0	0	0	k__Bacteria; p__Proteobacteria; c__Gammaproteobacteria; o__Pasteurellales; f__Pasteurellaceae
900	41	22	5	0	5	13	18	0	10	0	0	k__Bacteria; p__Proteobacteria; c__Gammaproteobacteria; o__Pseudomonadales; f__Moraxellaceae; g__Acinetobacter
988	4	3	0	0	0	0	0	0	0	0	0	k__Bacteria; p__Proteobacteria; c__Gammaproteobacteria; o__Pseudomonadales; f__Moraxellaceae; g__Acinetobacter; s__rhizosphaerae
350	3	1	8	0	2	0	0	0	0	0	0	k__Bacteria; p__Proteobacteria; c__Gammaproteobacteria; o__Pseudomonadales; f__Moraxellaceae; g__Enhydrobacter; s__
89	2	0	3	6	9	1	0	1	0	1	0	k__Bacteria; p__Proteobacteria; c__Gammaproteobacteria; o__Pseudomonadales; f__Pseudomonadaceae
95	0	0	0	3	0	0	0	0	0	0	0	k__Bacteria; p__Proteobacteria; c__Gammaproteobacteria; o__Pseudomonadales; f__Pseudomonadaceae
115	0	13	0	0	0	0	0	0	0	0	0	k__Bacteria; p__Proteobacteria; c__Gammaproteobacteria; o__Pseudomonadales; f__Pseudomonadaceae
123	0	0	0	0	0	0	0	24	2	1	0	k__Bacteria; p__Proteobacteria; c__Gammaproteobacteria; o__Pseudomonadales; f__Pseudomonadaceae
139	3	0	0	0	0	0	0	0	1	0	0	k__Bacteria; p__Proteobacteria; c__Gammaproteobacteria; o__Pseudomonadales; f__Pseudomonadaceae
144	0	0	4	1	1	11	0	1	0	0	0	k__Bacteria; p__Proteobacteria; c__Gammaproteobacteria; o__Pseudomonadales; f__Pseudomonadaceae
168	3	0	2	0	1	0	0	1	0	0	0	k__Bacteria; p__Proteobacteria; c__Gammaproteobacteria; o__Pseudomonadales; f__Pseudomonadaceae
444	4	0	8	10	5	4	0	4	1	0	0	k__Bacteria; p__Proteobacteria; c__Gammaproteobacteria; o__Pseudomonadales; f__Pseudomonadaceae
456	0	0	0	2	3	0	0	0	0	0	0	k__Bacteria; p__Proteobacteria; c__Gammaproteobacteria; o__Pseudomonadales; f__Pseudomonadaceae
546	0	0	0	0	0	0	0	0	0	0	2	k__Bacteria; p__Proteobacteria; c__Gammaproteobacteria; o__Pseudomonadales; f__Pseudomonadaceae
592	0	0	0	0	5	0	0	0	0	0	0	k__Bacteria; p__Proteobacteria; c__Gammaproteobacteria; o__Pseudomonadales; f__Pseudomonadaceae
617	0	0	0	0	0	2	7	0	0	0	1	k__Bacteria; p__Proteobacteria; c__Gammaproteobacteria; o__Pseudomonadales; f__Pseudomonadaceae
664	0	0	0	0	0	0	0	0	0	0	57	k__Bacteria; p__Proteobacteria; c__Gammaproteobacteria; o__Pseudomonadales; f__Pseudomonadaceae
708	0	0	1	0	1	0	0	0	0	0	0	k__Bacteria; p__Proteobacteria; c__Gammaproteobacteria; o__Pseudomonadales; f__Pseudomonadaceae
804	0	0	1	6	1	0	0	0	0	0	0	k__Bacteria; p__Proteobacteria; c__Gammaproteobacteria; o__Pseudomonadales; f__Pseudomonadaceae
828	1	0	1	2	1	1	0	2	0	0	0	k__Bacteria; p__Proteobacteria; c__Gammaproteobacteria; o__Pseudomonadales; f__Pseudomonadaceae
892	1358	0	1184	1890	2671	1230	25	502	183	58	17	k__Bacteria; p__Proteobacteria; c__Gammaproteobacteria; o__Pseudomonadales; f__Pseudomonadaceae
921	0	0	0	1	0	3	0	0	0	0	0	k__Bacteria; p__Proteobacteria; c__Gammaproteobacteria; o__Pseudomonadales; f__Pseudomonadaceae
1022	112	0	79	118	151	87	0	38	9	3	0	k__Bacteria; p__Proteobacteria; c__Gammaproteobacteria; o__Pseudomonadales; f__Pseudomonadaceae
158	20	0	36	16	54	66	0	13	1	0	0	k__Bacteria; p__Proteobacteria; c__Gammaproteobacteria; o__Pseudomonadales; f__Pseudomonadaceae; g__Pseudomonas
637	0	0	2	0	0	0	0	0	0	0	0	k__Bacteria; p__Proteobacteria; c__Gammaproteobacteria; o__Pseudomonadales; f__Pseudomonadaceae; g__Pseudomonas
674	1	0	0	10	4	2	0	0	0	0	0	k__Bacteria; p__Proteobacteria; c__Gammaproteobacteria; o__Pseudomonadales; f__Pseudomonadaceae; g__Pseudomonas
511	0	0	0	2	0	0	0	0	0	0	0	k__Bacteria; p__Proteobacteria; c__Gammaproteobacteria; o__Pseudomonadales; f__Pseudomonadaceae; g__Pseudomonas; s__
425	0	0	0	0	0	0	0	6	0	0	0	k__Bacteria; p__Proteobacteria; c__Gammaproteobacteria; o__Pseudomonadales; f__Pseudomonadaceae; g__Pseudomonas; s__citronellolis
576	0	3	0	0	11	0	0	0	0	0	9	k__Bacteria; p__Proteobacteria; c__Gammaproteobacteria; o__Pseudomonadales; f__Pseudomonadaceae; g__Pseudomonas; s__stutzeri
356	0	0	0	0	0	0	70	0	0	0	0	k__Bacteria; p__Proteobacteria; c__Gammaproteobacteria; o__Xanthomonadales; f__Sinobacteraceae; g__Nevskia; s__
961	0	0	0	0	0	0	3	0	0	0	0	k__Bacteria; p__Proteobacteria; c__Gammaproteobacteria; o__Xanthomonadales; f__Sinobacteraceae; g__Nevskia; s__
260	0	0	0	0	0	0	0	3	0	0	0	k__Bacteria; p__Proteobacteria; c__Gammaproteobacteria; o__Xanthomonadales; f__Xanthomonadaceae
326	0	7	0	0	0	0	0	0	0	0	0	k__Bacteria; p__Proteobacteria; c__Gammaproteobacteria; o__Xanthomonadales; f__Xanthomonadaceae
448	0	10	0	0	0	0	0	0	0	0	0	k__Bacteria; p__Proteobacteria; c__Gammaproteobacteria; o__Xanthomonadales; f__Xanthomonadaceae
458	0	0	0	0	0	0	0	0	0	0	0	k__Bacteria; p__Proteobacteria; c__Gammaproteobacteria; o__Xanthomonadales; f__Xanthomonadaceae
508	0	0	0	0	1	0	3	13	0	0	0	k__Bacteria; p__Proteobacteria; c__Gammaproteobacteria; o__Xanthomonadales; f__Xanthomonadaceae
555	0	0	0	0	0	0	0	9	0	0	0	k__Bacteria; p__Proteobacteria; c__Gammaproteobacteria; o__Xanthomonadales; f__Xanthomonadaceae
701	0	0	0	0	0	0	0	45	0	0	0	k__Bacteria; p__Proteobacteria; c__Gammaproteobacteria; o__Xanthomonadales; f__Xanthomonadaceae
703	4	0	0	0	0	0	0	0	0	0	0	k__Bacteria; p__Proteobacteria; c__Gammaproteobacteria; o__Xanthomonadales; f__Xanthomonadaceae
727	0	0	0	0	0	0	4	0	0	0	0	k__Bacteria; p__Proteobacteria; c__Gammaproteobacteria; o__Xanthomonadales; f__Xanthomonadaceae
932	0	0	0	0	0	0	0	0	0	0	0	k__Bacteria; p__Proteobacteria; c__Gammaproteobacteria; o__Xanthomonadales; f__Xanthomonadaceae
954	0	3	0	0	0	0	0	7	0	0	0	k__Bacteria; p__Proteobacteria; c__Gammaproteobacteria; o__Xanthomonadales; f__Xanthomonadaceae
1061	0	0	0	0	0	0	2	0	0	0	0	k__Bacteria; p__Proteobacteria; c__Gammaproteobacteria; o__Xanthomonadales; f__Xanthomonadaceae
567	0	0	0	0	0	0	0	0	0	0	0	k__Bacteria; p__Proteobacteria; c__Gammaproteobacteria; o__Xanthomonadales; f__Xanthomonadaceae; g__Rhodanobacter; s__
393	0	0	0	0	0	0	6	9	0	0	0	k__Bacteria; p__Proteobacteria; c__Gammaproteobacteria; o__Xanthomonadales; f__Xanthomonadaceae; g__Stenotrophomonas
499	0	0	0	0	0	0	0	9	0	0	0	k__Bacteria; p__Proteobacteria; c__Gammaproteobacteria; o__Xanthomonadales; f__Xanthomonadaceae; g__Stenotrophomonas
688	0	0	0	0	0	0	4	0	0	0	0	k__Bacteria; p__Proteobacteria; c__Gammaproteobacteria; o__Xanthomonadales; f__Xanthomonadaceae; g__Stenotrophomonas
831	0	0	0	0	0	0	3	0	0	0	0	k__Bacteria; p__Proteobacteria; c__Gammaproteobacteria; o__Xanthomonadales; f__Xanthomonadaceae; g__Stenotrophomonas
575	34	7	3	0	4	0	506	1155	0	0	0	k__Bacteria; p__Proteobacteria; c__Gammaproteobacteria; o__Xanthomonadales; f__Xanthomonadaceae; g__Stenotrophomonas; s__
11	0	0	0	0	0	2	0	0	0	0	0	k__Bacteria; p__Thermi; c__Deinococci; o__Deinococcales; f__Deinococcaceae; g__Deinococcus
277	0	0	0	0	0	2	0	0	0	0	0	k__Bacteria; p__Thermi; c__Deinococci; o__Deinococcales; f__Deinococcaceae; g__Deinococcus
365	0	0	0	0	0	93	0	0	0	0	0	k__Bacteria; p__Thermi; c__Deinococci; o__Deinococcales; f__Deinococcaceae; g__Deinococcus
452	0	0	0	0	0	18	0	0	0	0	0	k__Bacteria; p__Thermi; c__Deinococci; o__Deinococcales; f__Deinococcaceae; g__Deinococcus
506	0	0	0	0	0	10	0	0	0	0	0	k__Bacteria; p__Thermi; c__Deinococci; o__Deinococcales; f__Deinococcaceae; g__Deinococcus
630	0	0	0	0	0	3	0	0	0	0	0	k__Bacteria; p__Thermi; c__Deinococci; o__Deinococcales; f__Deinococcaceae; g__Deinococcus
656	0	0	0	0	0	0	0	0	8	0	0	k__Bacteria; p__Thermi; c__Deinococci; o__Deinococcales; f__Deinococcaceae; g__Deinococcus
853	1	0	0	0	0	1	0	0	0	0	0	k__Bacteria; p__Thermi; c__Deinococci; o__Deinococcales; f__Deinococcaceae; g__Deinococcus
922	0	0	2	0	0	230	0	0	0	0	0	k__Bacteria; p__Thermi; c__Deinococci; o__Deinococcales; f__Deinococcaceae; g__Deinococcus
945	0	0	0	0	0	7	0	0	0	0	0	k__Bacteria; p__Thermi; c__Deinococci; o__Deinococcales; f__Deinococcaceae; g__Deinococcus
994	0	0	0	0	0	6	0	0	0	0	0	k__Bacteria; p__Thermi; c__Deinococci; o__Deinococcales; f__Deinococcaceae; g__Deinococcus
57	0	0	0	0	1	2	0	3	0	0	0	k__Bacteria; p__Thermi; c__Deinococci; o__Deinococcales; f__Deinococcaceae; g__Deinococcus; s__
99	0	0	0	0	0	32	0	0	0	0	0	k__Bacteria; p__Thermi; c__Deinococci; o__Deinococcales; f__Deinococcaceae; g__Deinococcus; s__
238	0	0	0	0	0	16	0	0	0	0	0	k__Bacteria; p__Thermi; c__Deinococci; o__Deinococcales; f__Deinococcaceae; g__Deinococcus; s__
304	0	0	0	0	0	60	0	0	0	0	0	k__Bacteria; p__Thermi; c__Deinococci; o__Deinococcales; f__Deinococcaceae; g__Deinococcus; s__
324	0	0	0	0	0	2	0	0	0	0	0	k__Bacteria; p__Thermi; c__Deinococci; o__Deinococcales; f__Deinococcaceae; g__Deinococcus; s__
385	10	0	0	0	12	24	0	0	0	0	0	k__Bacteria; p__Thermi; c__Deinococci; o__Deinococcales; f__Deinococcaceae; g__Deinococcus; s__
473	0	0	0	0	0	0	0	0	0	2	0	k__Bacteria; p__Thermi; c__Deinococci; o__Deinococcales; f__Deinococcaceae; g__Deinococcus; s__
517	0	0	0	0	0	0	0	0	0	6	0	k__Bacteria; p__Thermi; c__Deinococci; o__Deinococcales; f__Deinococcaceae; g__Deinococcus; s__
713	0	0	0	0	0	2	0	0	0	0	0	k__Bacteria; p__Thermi; c__Deinococci; o__Deinococcales; f__Deinococcaceae; g__Deinococcus; s__
802	0	0	0	0	0	15	0	0	0	0	0	k__Bacteria; p__Thermi; c__Deinococci; o__Deinococcales; f__Deinococcaceae; g__Deinococcus; s__
1056	0	0	0	0	0	11	0	0	0	0	0	k__Bacteria; p__Thermi; c__Deinococci; o__Deinococcales; f__Deinococcaceae; g__Deinococcus; s__
403	0	0	0	0	0	0	0	3	0	0	0	k__Bacteria; p__TM6; c__SJA-4; o__; f__; g__; s__
837	0	0	0	0	0	5	0	0	0	0	0	k__Bacteria; p__Verrucomicrobia; c__[Pedosphaerae]; o__[Pedosphaerales]
875	0	0	4	0	0	0	0	0	0	0	0	k__Bacteria; p__Verrucomicrobia; c__[Pedosphaerae]; o__[Pedosphaerales]; f__Ellin517; g__; s__
724	0	0	5	0	0	0	0	0	0	0	0	k__Bacteria; p__Verrucomicrobia; c__[Spartobacteria]; o__[Chthoniobacterales]; f__[Chthoniobacteraceae]
819	0	0	0	0	0	19	0	0	1	0	0	k__Bacteria; p__Verrucomicrobia; c__[Spartobacteria]; o__[Chthoniobacterales]; f__[Chthoniobacteraceae]; g__; s__
1007	0	0	0	0	4	0	0	0	0	0	0	k__Bacteria; p__Verrucomicrobia; c__[Spartobacteria]; o__[Chthoniobacterales]; f__[Chthoniobacteraceae]; g__; s__
46	0	0	0	0	0	0	0	6	0	0	0	k__Bacteria; p__Verrucomicrobia; c__Opitutae; o__Opitutales; f__Opitutaceae; g__Opitutus; s__
368	0	0	0	6	0	0	0	0	0	0	0	k__Bacteria; p__Verrucomicrobia; c__Opitutae; o__Opitutales; f__Opitutaceae; g__Opitutus; s__
507	0	0	0	0	0	0	0	0	6	0	0	k__Bacteria; p__Verrucomicrobia; c__Verruco-5; o__WCHB1-41; f__RFP12; g__; s__
337	2	0	0	5	0	0	0	0	0	0	0	k__Bacteria; p__Verrucomicrobia; c__Verrucomicrobiae; o__Verrucomicrobiales; f__Verrucomicrobiaceae; g__Luteolibacter; s__
886	0	0	0	0	0	0	0	0	2	0	0	k__Bacteria; p__Verrucomicrobia; c__Verrucomicrobiae; o__Verrucomicrobiales; f__Verrucomicrobiaceae; g__Luteolibacter; s__
126	0	0	1	0	0	0	0	0	0	1	0	k__Bacteria; p__Verrucomicrobia; c__Verrucomicrobiae; o__Verrucomicrobiales; f__Verrucomicrobiaceae; g__Prosthecobacter; s__
406	3	0	0	0	0	0	0	0	0	0	0	k__Bacteria; p__WS1; c__; o__; f__; g__; s__
202	0	0	0	0	0	2	0	0	0	0	0	k__Bacteria; p__WYO; c__; o__; f__; g__; s__
352	0	0	0	0	0	2	0	0	0	0	0	k__Bacteria; p__WYO; c__; o__; f__; g__; s__
